# Supplementary material for: Protease-associated import systems are widespread in Gram-negative bacteria
Source: PLoS Genet. 2019 Oct 15;15(10):e1008435. doi: 10.1371/journal.pgen.1008435 (PMC6793856; doi:10.1371/journal.pgen.1008435)
Supplement: S1 Table — Sequence identity of different members of each cluster (labels for the X-axis of the matrix follow those for the Y-axis). The genetic context of FusA homologues and environment of isolation of species are included where available. A, B, C, D = corresponding Fus homologues, other proteins are labelled with name of nearest homologous protein or description of conserved domain, X = unknown function. (XLSX) [file pgen.1008435.s008.xlsx]

## Sheet: Escherichia
Species	Host Environment	Operon	FusA Homologue ID	Sequence Idenity Matrix >>>
Achromobacter sp.	Water and Soil	D/A/C	A0A0M7NWR5_9BURK	100	94	86	46
Escherichia coli	Human Commensal and Pathogen	D/A/C	A0A2B7MLA9_ECOLX	94	100	87	45
Escherichia fergusonii ECD227	Pathogen of chickens	D/A/C	F0JR20_ESCFE	86	87	100	45
Gilliamella sp. A7	Honey Bee Gut Symbiot	D/A/C	A0A242P0I9_9GAMM	46	45	45	100

## Sheet: Pseudomonas
Species	Host Environment	Operon	FusA Homologue ID	Sequence Idenity Matrix >>>
Pseudomonas fragi			A0A267AT88_PSEFR	100	82	80	83	78	78	78	66	54	53	50	43	46	50	49	49	45	47	46	46	39	39	45	47	44	44	45	44	44	42	42	44	43	43	46	45	42	43	40	40	43	39	43	41	41	35
Pseudomonas fragi			A0A266LQ63_PSEFR	82	100	81	82	78	78	77	64	54	53	50	43	45	50	48	49	46	45	45	46	40	38	43	44	43	43	44	43	43	41	40	44	43	43	45	44	41	43	39	39	41	38	42	40	40	35
Pseudomonas psychrophila			S6I0U3_9PSED	80	81	100	85	78	78	78	65	54	52	49	44	45	49	48	49	44	44	45	45	39	37	44	46	44	43	45	44	45	42	41	45	44	44	44	44	42	44	40	39	42	40	44	41	40	35
Pseudomonas helleri	Raw Cows Milk	FecI/FecR/A/C550/PBP/ABC	A0A0J6IHX5_9PSED	83	82	85	100	80	79	80	67	55	53	52	46	46	51	52	52	47	48	47	48	41	40	46	46	46	45	45	45	45	44	42	44	44	44	45	45	44	44	41	41	42	40	44	41	42	35
Pseudomonas lundensis			A0A266NF07_9PSED	78	78	78	80	100	94	88	66	54	53	50	45	46	51	50	49	46	46	45	45	40	39	44	46	43	42	44	44	44	41	40	45	43	43	44	43	42	44	40	40	41	40	42	41	41	34
Pseudomonas lundensis			A0A2C8F1Y5_9PSED	78	78	78	79	94	100	89	65	54	53	50	44	45	50	49	49	46	46	44	44	40	39	44	45	42	42	44	44	43	41	39	45	43	43	44	43	42	43	39	39	41	39	41	40	40	34
Pseudomonas sp. TAD18	Antarctic sediments	FecI/FecR/A/C550/PBP/ABC	A0A119A2C7_9PSED	78	77	78	80	88	89	100	66	54	53	52	45	46	51	50	49	46	46	44	44	40	39	45	45	43	44	44	44	44	41	40	45	44	44	44	44	43	43	39	39	41	39	42	40	40	34
Pseudomonas sp. FFUP_PS_473			A0A2N5C1U0_9PSED	66	64	65	67	66	65	66	100	56	55	56	47	49	53	54	54	48	51	48	50	42	41	46	46	46	45	47	44	44	42	41	44	44	44	44	44	44	44	41	41	41	41	42	42	42	36
Pseudomonas saudimassiliensis	Desert air Saudi Arabia	A/C550	A0A078MBS9_9PSED	54	54	54	55	54	54	54	56	100	49	48	42	43	44	44	45	46	44	44	43	41	39	40	38	38	39	39	40	40	39	37	37	37	37	39	40	39	39	38	38	38	36	36	38	38	35
Pseudomonas stutzeri			A0A2N8RYU7_PSEST	53	53	52	53	53	53	53	55	49	100	65	48	48	51	51	52	48	50	48	50	42	40	48	48	48	46	47	45	46	45	42	45	44	46	46	44	48	46	43	44	43	43	44	44	45	38
Pseudomonas citronellolis			A0A1I1NC39_9PSED	50	50	49	52	50	50	52	56	48	65	100	45	48	53	51	52	47	52	47	48	42	40	47	49	47	47	49	46	49	46	43	47	46	46	47	46	47	48	45	46	47	47	48	45	45	36
Pseudomonas stutzeri (Pseudomonas perfectomarina)			A0A2N8T8L9_PSEST	43	43	44	46	45	44	45	47	42	48	45	100	81	49	48	48	47	46	45	46	39	37	42	44	42	41	43	41	43	41	39	42	41	42	43	40	41	43	40	40	40	40	40	41	41	36
Pseudomonas xanthomarina		FecI/FecR/A/C550	A0A1C2DC43_9PSED	46	45	45	46	46	45	46	49	43	48	48	81	100	50	51	51	48	49	47	48	40	39	44	44	44	43	44	42	43	41	41	43	42	43	44	42	43	44	42	42	41	42	42	43	43	38
Pseudomonas sp. CMAA1215		FecI/FecR/A/C550	U7A257_9PSED	50	50	49	51	51	50	51	53	44	51	53	49	50	100	95	87	60	57	55	56	49	46	47	48	47	46	45	45	47	45	40	45	44	44	44	44	46	46	40	41	43	42	43	42	42	36
Pseudomonas sp. NFPP09		FecI/FecR/A/C550	A0A1K1TFU8_9PSED	49	48	48	52	50	49	50	54	44	51	51	48	51	95	100	87	59	56	55	56	48	45	45	47	46	44	44	44	46	43	38	45	43	43	43	43	44	45	40	40	42	42	43	42	42	36
Pseudomonas sp. 1239			A0A1Y3KZL3_9PSED	49	49	49	52	49	49	49	54	45	52	52	48	51	87	87	100	57	56	55	56	47	45	46	47	46	45	44	44	47	44	40	45	43	43	44	43	45	46	40	41	43	42	43	43	43	37
Pseudomonas aestusnigri			A0A218VN79_9PSED	45	46	44	47	46	46	46	48	46	48	47	47	48	60	59	57	100	53	53	52	51	47	43	43	42	41	41	42	44	41	41	42	41	42	43	42	41	42	39	40	41	42	42	40	40	37
Pseudomonas flexibilis	Fresh Water	A/C550	A0A1N7B1L4_9PSED	47	45	44	48	46	46	46	51	44	50	52	46	49	57	56	56	53	100	53	53	46	44	43	45	44	43	43	42	44	43	40	44	42	43	46	43	42	43	41	41	42	40	43	42	42	36
Azonexus hydrophilus	Fresh water isolate	FeoB/FeoA/FecI/FecR/A/C550/C	A0A1R1I5V9_9RHOO	46	45	45	47	45	44	44	48	44	48	47	45	47	55	55	55	53	53	100	70	45	44	42	44	43	43	42	41	42	40	38	43	41	41	43	41	43	42	41	41	42	41	41	41	41	35
Sterolibacterium denitrificans			A0A2I2KBI0_9PROT	46	46	45	48	45	44	44	50	43	50	48	46	48	56	56	56	52	53	70	100	47	46	42	44	41	41	42	42	43	42	38	44	42	42	42	42	42	42	39	40	42	40	41	41	43	38
Stenotrophomonas maltophilia	Environmental opportunistic pathogen	FecI/FecR/A/C550	A0A0M1ET12_STEMA	39	40	39	41	40	40	40	42	41	42	42	39	40	49	48	47	51	46	45	47	100	53	38	39	37	37	37	37	38	36	34	38	36	37	36	36	37	37	35	37	37	36	36	37	36	35
Stenotrophomonas maltophilia			A0A2R3Q4Y7_STEMA	39	38	37	40	39	39	39	41	39	40	40	37	39	46	45	45	47	44	44	46	53	100	35	36	35	35	35	35	37	33	32	35	34	35	35	35	34	34	34	35	34	34	33	34	34	34
Pseudomonas syringae pv. primulae	English primrose	A/C/D	A0A0P9XQ34_9PSED	45	43	44	46	44	44	45	46	40	48	47	42	44	47	45	46	43	43	42	42	38	35	100	93	79	72	72	61	65	60	58	66	62	63	59	63	54	56	50	48	53	51	53	49	49	38
Pseudomonas floridensis	Tomato		A0A1X0NAP8_9PSED	47	44	46	46	46	45	45	46	38	48	49	44	44	48	47	47	43	45	44	44	39	36	93	100	79	72	73	64	64	63	61	66	64	65	62	64	57	56	52	51	53	52	54	51	52	38
Pseudomonas cichorii JBC1	Tomato	A/C/D	W0H8S1_PSECI	44	43	44	46	43	42	43	46	38	48	47	42	44	47	46	46	42	44	43	41	37	35	79	79	100	72	72	59	63	60	57	66	63	63	60	61	55	56	50	48	53	51	53	50	50	34
Pseudomonas sp. StFLB209	Potato leaf	A/C/D	A0A077LRF4_9PSED	44	43	43	45	42	42	44	45	39	46	47	41	43	46	44	45	41	43	43	41	37	35	72	72	72	100	68	58	61	59	54	64	59	59	58	61	53	55	49	48	51	48	50	49	48	36
Pseudomonas sp. MF4836			A0A1T1HNV7_9PSED	45	44	45	45	44	44	44	47	39	47	49	43	44	45	44	44	41	43	42	42	37	35	72	73	72	68	100	62	62	61	58	64	63	62	59	62	56	55	50	49	51	49	53	49	51	36
Pseudomonas sp. LAIL14HWK12:I11			A0A1X7FBX1_9PSED	44	43	44	45	44	44	44	44	40	45	46	41	42	45	44	44	42	42	41	42	37	35	61	64	59	58	62	100	87	70	65	69	65	66	65	63	52	55	48	47	52	49	50	49	48	33
Pseudomonas sp. 10-1B	Artifically polluted environment	A/C/D	A0A0E9ZNU4_9PSED	44	43	45	45	44	43	44	44	40	46	49	43	43	47	46	47	44	44	42	43	38	37	65	64	63	61	62	87	100	74	69	70	69	69	66	66	55	55	48	48	52	50	51	50	51	35
Pseudomonas putida CSV86	Naptalene degrader	A/C/D	L1LW54_PSEPU	42	41	42	44	41	41	41	42	39	45	46	41	41	45	43	44	41	43	40	42	36	33	60	63	60	59	61	70	74	100	82	67	64	65	61	62	50	51	46	45	49	47	49	47	48	33
Pseudomonas putida	Environmental		A0A1Q9R944_PSEPU	42	40	41	42	40	39	40	41	37	42	43	39	41	40	38	40	41	40	38	38	34	32	58	61	57	54	58	65	69	82	100	67	64	64	59	59	46	49	46	43	46	46	48	43	45	32
Pseudomonas sp. 2822-17			A0A2G5MHM3_9PSED	44	44	45	44	45	45	45	44	37	45	47	42	43	45	45	45	42	44	43	44	38	35	66	66	66	64	64	69	70	67	67	100	85	83	65	64	54	54	48	47	51	50	52	49	51	35
Pseudomonas sp. PGPPP2			A0A257C044_9PSED	43	43	44	44	43	43	44	44	37	44	46	41	42	44	43	43	41	42	41	42	36	34	62	64	63	59	63	65	69	64	64	85	100	80	63	61	52	53	46	45	50	49	52	47	48	35
Pseudomonas sp. S09G 359			A0A2K9D2B8_9PSED	43	43	44	44	43	43	44	44	37	46	46	42	43	44	43	43	42	43	41	42	37	35	63	65	63	59	62	66	69	65	64	83	80	100	64	62	52	55	48	47	52	50	53	49	50	36
Pseudomonas sp. 02C 26			A0A2K9C7K4_9PSED	46	45	44	45	44	44	44	44	39	46	47	43	44	44	43	44	43	46	43	42	36	35	59	62	60	58	59	65	66	61	59	65	63	64	100	61	52	53	49	48	50	49	52	50	49	34
Pseudomonas putida			A0A1Y3L344_PSEPU	45	44	44	45	43	43	44	44	40	44	46	40	42	44	43	43	42	43	41	42	36	35	63	64	61	61	62	63	66	62	59	64	61	62	61	100	52	54	47	46	47	48	51	47	48	34
Pseudomonas fuscovaginae	Soil/Rice pathogen	A/C/D	A0A0N0VIM9_9PSED	42	41	42	44	42	42	43	44	39	48	47	41	43	46	44	45	41	42	43	42	37	34	54	57	55	53	56	52	55	50	46	54	52	52	52	52	100	67	56	55	57	55	58	56	56	38
Pseudomonas alcaligenes OT 69	Oyster associated	A/C/D	U3HAC1_PSEAC	43	43	44	44	44	43	43	44	39	46	48	43	44	46	45	46	42	43	42	42	37	34	56	56	56	55	55	55	55	51	49	54	53	55	53	54	67	100	56	54	55	54	57	56	56	35
Pseudomonas argentinensis	Grass pathogen		A0A1I3LRZ6_9PSED	40	39	40	41	40	39	39	41	38	43	45	40	42	40	40	40	39	41	41	39	35	34	50	52	50	49	50	48	48	46	46	48	46	48	49	47	56	56	100	76	69	65	66	63	64	35
Pseudomonas cuatrocienegasensis	Environmental		A0A1H9D793_9PSED	40	39	39	41	40	39	39	41	38	44	46	40	42	41	40	41	40	41	41	40	37	35	48	51	48	48	49	47	48	45	43	47	45	47	48	46	55	54	76	100	66	61	64	63	62	35
Pseudomonas sp. PA15(2017)			A0A1Q9Y2E4_9PSED	43	41	42	42	41	41	41	41	38	43	47	40	41	43	42	43	41	42	42	42	37	34	53	53	53	51	51	52	52	49	46	51	50	52	50	47	57	55	69	66	100	64	66	63	64	36
Pseudomonas sp. PA27(2017)			A0A1Q9XLR0_9PSED	39	38	40	40	40	39	39	41	36	43	47	40	42	42	42	42	42	40	41	40	36	34	51	52	51	48	49	49	50	47	46	50	49	50	49	48	55	54	65	61	64	100	75	61	62	37
Pseudomonas fulva	Rice associated /Coffee beetle pathogen gut	A/C/D	A0A0D0L3H7_9PSED	43	42	44	44	42	41	42	42	36	44	48	40	42	43	43	43	42	43	41	41	36	33	53	54	53	50	53	50	51	49	48	52	52	53	52	51	58	57	66	64	66	75	100	63	65	39
Pseudomonas sp. MT5			A0A2A3MIP9_9PSED	41	40	41	41	41	40	40	42	38	44	45	41	43	42	42	43	40	42	41	41	37	34	49	51	50	49	49	49	50	47	43	49	47	49	50	47	56	56	63	63	63	61	63	100	74	36
Pseudomonadales bacterium RIFCSPHIGHO2_02_FULL_60_43			A0A1G3EDV7_9GAMM	41	40	40	42	41	40	40	42	38	45	45	41	43	42	42	43	40	42	41	43	36	34	49	52	50	48	51	48	51	48	45	51	48	50	49	48	56	56	64	62	64	62	65	74	100	36
Janthinobacterium sp. BJB312			A0A2G3LQP5_9BURK	35	35	35	35	34	34	34	36	35	38	36	36	38	36	36	37	37	36	35	38	35	34	38	38	34	36	36	33	35	33	32	35	35	36	34	34	38	35	35	35	36	37	39	36	36	100
Janthinobacterium sp. 344			A0A1I0YCJ5_9BURK	34	34	35	35	34	35	34	36	35	37	35	36	38	35	36	36	36	35	34	37	35	34	37	37	35	35	36	34	34	33	31	35	35	35	33	34	37	35	35	35	35	37	38	35	35	91
Janthinobacterium sp. TND4EL3			A0A1N6X3B3_9BURK	34	34	35	36	35	34	34	36	35	37	35	37	38	35	36	36	36	35	35	38	35	35	38	38	35	35	37	34	35	32	31	35	35	35	34	33	38	35	35	35	36	37	38	36	35	86
Thauera linaloolentis 47Lol = DSM 12138	Activated sludge	FecI/FecR/A/C550	N6YXS6_9RHOO	36	36	37	38	37	37	37	38	34	39	38	36	39	38	37	37	35	36	38	39	34	34	34	35	34	34	34	34	35	34	33	35	35	36	34	33	37	34	34	34	35	35	37	35	34	56
Thauera sp. K11			A0A290ZNS7_9RHOO	37	36	36	36	36	36	36	37	35	38	39	36	38	37	37	37	34	37	36	38	34	33	37	38	36	36	37	34	35	33	33	35	35	35	35	34	36	34	35	35	35	36	37	35	35	46
Candidatus Accumulibacter sp. 66-26			A0A1Q3VM54_9PROT	37	36	37	37	36	36	36	36	35	37	35	35	37	38	38	37	36	37	40	40	36	35	35	35	34	33	34	34	34	33	32	34	34	34	35	33	37	34	36	36	36	35	36	35	36	44
Dechlorosoma suillum (strain ATCC BAA-33 / DSM 13638 / PS)	Swine waste	FecI/FecR/A/C550/PROTEASE-DegQ-like	G8QFJ2_DECSP	34	34	33	35	35	35	35	36	37	38	37	35	37	37	37	36	37	36	35	36	34	32	34	35	33	35	36	34	34	32	31	34	34	35	34	34	36	36	35	35	34	36	36	36	36	36
Lysobacter enzymogenes			A0A1T3VQ11_LYSEN	36	34	35	36	35	35	34	36	35	36	37	35	35	35	35	36	36	35	35	36	37	37	35	35	36	35	34	34	33	34	32	35	33	34	34	35	37	36	35	35	34	35	35	35	36	36
Lysobacter sp. ATCC 53042			F8TUF2_9GAMM	36	35	35	35	36	36	34	37	36	37	38	34	35	36	36	36	35	36	35	36	37	38	35	35	35	35	35	34	34	34	33	35	34	35	35	35	37	36	35	35	34	34	34	35	37	36
Lysobacter sp. Root690	Arabidopsis root	A/C550	A0A0Q8J7S7_9GAMM	36	35	35	35	35	36	34	36	36	39	38	36	36	37	37	38	37	36	37	37	38	38	36	36	36	36	36	35	35	34	33	36	35	35	35	34	36	36	36	36	35	36	36	37	38	38
Pseudoxanthomonas sp. CF385			A0A1H1H264_9GAMM	35	34	34	34	35	35	34	35	37	36	39	35	35	36	37	37	37	36	36	36	37	36	37	36	36	36	34	34	34	35	34	35	34	35	34	35	35	36	37	35	37	36	35	37	36	36
Pseudoxanthomonas sp. KAs_5_3			A0A1I7NGB4_9GAMM	34	34	33	33	34	34	33	36	36	37	38	34	35	37	37	38	36	36	35	35	37	36	36	36	35	34	35	34	34	33	33	35	34	34	34	34	36	36	34	34	34	33	34	36	36	37
Xanthomonas citri pv. mangiferaeindicae	Mango black spot	A/C550	A0A222WD67_XANCI	33	33	32	32	33	33	33	33	35	35	37	34	35	35	35	35	34	36	33	36	35	35	35	35	35	34	34	33	34	34	32	34	33	34	34	35	36	36	35	36	34	34	35	36	36	34
Stenotrophomonas acidaminiphila	Waste treatement sludge	FecI/FecR/A/C550	A0A0R0DSN3_9GAMM	34	33	32	33	32	32	32	33	34	36	36	33	36	35	35	35	34	34	35	35	35	36	34	35	33	33	35	35	35	34	32	35	35	34	35	33	35	34	35	35	35	34	35	35	34	32
Xanthomonas campestris pv. vitiscarnosae			A0A1T1R167_XANCA	34	34	34	34	34	34	33	35	33	36	37	36	36	37	37	37	36	35	36	37	35	35	37	37	36	35	36	36	36	34	34	37	36	36	35	34	37	36	36	35	35	35	35	37	36	36
Stenotrophomonas sp. CC120222-04			A0A239Q3T2_9GAMM	31	31	32	33	31	30	31	34	33	35	36	31	34	34	33	35	33	33	33	34	36	34	33	33	32	33	34	32	33	32	31	33	32	33	32	32	34	33	34	34	35	33	34	33	34	32
Stenotrophomonas sp. HMWF003			A0A2R7QU03_9GAMM	32	32	32	33	31	31	32	34	34	36	36	32	34	35	35	35	33	34	34	35	36	36	34	34	33	33	34	32	33	32	30	34	33	33	32	32	34	32	34	34	35	33	34	34	34	32
Campylobacter mucosalis	Pig intestine	A/B	A0A071LQD8_9PROT	38	38	37	39	36	36	36	38	36	40	39	37	38	38	36	37	38	37	39	38	36	32	38	39	39	36	39	37	37	36	37	36	36	38	38	36	39	38	38	37	37	38	38	38	39	32
Campylobacter curvus (strain 525.92)	Human Feces	A/B	A7GZT3_CAMC5	36	36	36	37	37	36	36	36	35	38	39	39	39	37	36	36	35	38	36	37	36	31	37	38	39	36	38	35	36	35	35	37	36	37	38	36	36	36	37	38	37	37	37	37	38	33
Campylobacter curvus (strain 525.92)	Human Feces	A	A7GZS5_CAMC5	36	36	36	37	36	36	36	37	35	38	37	36	36	38	36	37	36	36	36	36	33	30	37	38	37	37	37	36	37	35	37	36	36	36	36	35	36	37	37	37	37	38	39	38	38	32
Campylobacter gracilis RM3268	Human infections	C/A	C8PKD5_9PROT	35	35	37	38	36	36	36	37	36	38	37	35	36	37	36	37	35	36	38	36	35	33	35	36	36	35	36	35	36	34	34	36	35	35	35	35	35	35	34	35	35	35	35	35	36	32
Campylobacter rectus RM3267		A	B9CZF6_CAMRE	33	32	32	33	32	31	31	34	31	34	34	34	36	36	35	35	34	33	36	36	32	29	35	35	36	35	36	34	34	34	34	34	33	33	34	33	35	35	34	35	35	34	34	34	34	30
Helicobacter sp. 12S02634-8			A0A268TTW6_9HELI	37	36	36	37	36	36	35	35	34	38	39	35	37	35	34	35	36	35	35	36	33	30	34	35	35	33	36	35	35	34	34	34	34	34	34	33	35	35	35	35	34	36	34	35	34	31
Helicobacter sp. 12S02232-10			A0A268TXF0_9HELI	36	36	36	37	36	36	36	36	35	38	42	37	37	36	36	37	36	36	36	36	33	30	37	36	37	37	37	36	36	36	36	37	37	36	35	35	38	36	34	35	35	36	35	36	34	32
Helicobacter sp. 11S02596-1	Spiny-tailed Monitor Lizard	A/C550	A0A268TCS5_9HELI	33	34	34	36	34	34	34	36	36	37	38	35	38	35	33	34	33	33	34	35	31	28	33	34	33	33	35	34	34	34	33	34	33	33	32	32	34	34	32	32	33	34	33	32	32	31
Helicobacter sp. 11S03491-1			A0A268TFN6_9HELI	36	35	36	37	36	36	36	36	35	40	40	33	34	35	34	35	34	34	36	37	33	29	36	37	37	35	38	35	35	34	33	37	37	36	36	35	37	34	35	36	35	35	36	35	35	31
Helicobacter sp. 13S00477-4			A0A268U927_9HELI	35	34	34	34	34	34	33	33	34	37	38	34	35	34	33	33	35	33	35	34	31	30	33	34	34	33	35	34	34	32	33	34	34	33	33	33	34	33	33	33	34	33	33	33	33	28
Pseudomonas sp.			A0A2D9VY67_PSESP	36	35	35	37	34	34	35	37	36	39	38	36	39	36	35	36	36	36	37	37	38	36	36	37	35	35	36	34	35	35	33	36	34	35	34	34	36	36	33	35	34	35	35	36	36	32
Pseudomonadales bacterium			A0A2D6QH44_9GAMM	35	34	34	36	34	34	35	36	35	38	38	36	39	36	35	36	37	36	37	37	38	36	36	37	36	35	36	35	35	35	32	37	35	35	35	34	36	36	33	35	35	34	36	36	36	32
[truncated: 28 more columns]

## Sheet: Pectobacterium
Species	Host Environment	Operon	FusA Homologue ID	Sequence Idenity Matrix >>>
Rodentibacter myodis	Rodent commensal/pathogen		A0A1V3JK95_9PAST	100	90	80	57	45	41	35	35	36	36	36	35	36	35	35	35	35	38	38	38	37	37	38	37	36	35	37	36	36	35	36	36	37	36	37	38	37	36	36	35	35	33	33	34	30	37
Actinobacillus ureae ATCC 25976	Nose Swab	D/A/C	E8KEJ1_9PAST	90	100	80	54	43	39	34	34	35	35	34	34	35	34	35	34	34	37	37	36	36	36	36	35	35	34	36	35	35	34	34	34	35	34	36	36	36	35	35	34	34	32	32	33	29	34
Rodentibacter genomosp. 2	Rodent commensal/pathogen		A0A1V3JMB5_9PAST	80	80	100	56	43	40	34	35	35	34	35	34	35	34	34	34	34	38	38	37	36	36	36	36	35	35	36	35	35	35	35	35	36	35	36	37	36	36	36	35	34	32	32	32	29	35
Conservatibacter flavescens	Guinea pigs		A0A2M8S5C2_9PAST	57	54	56	100	44	41	35	35	35	35	35	35	34	34	36	35	35	38	38	37	36	36	36	36	36	35	37	37	36	35	36	35	36	36	35	36	36	35	34	36	35	34	35	35	31	36
Bibersteinia trehalosi Y31	Big Horn sheep lungs	A	A0A179CYD3_BIBTR	45	43	43	44	100	35	32	33	33	33	33	32	34	33	32	32	32	34	35	34	34	34	35	34	34	33	35	34	34	34	33	34	34	34	34	35	34	34	35	34	33	32	32	32	29	33
Lampropedia hyalina DSM 16112	Liquid manure Dairy farm		A0A1M5C7S5_9BURK	41	39	40	41	35	100	35	35	35	35	35	35	34	34	36	36	36	37	36	37	36	36	36	35	35	35	36	35	36	36	36	37	36	36	36	36	36	36	37	36	37	33	33	35	31	34
Pectobacterium carotovorum subsp. brasiliense	Soft Rot Plants	A/C/D	A0A0M2F6H3_PECCA	35	34	34	35	32	35	100	94	93	89	88	90	83	88	58	58	59	44	44	45	43	43	42	44	42	43	43	44	43	43	44	42	42	42	44	43	43	43	42	43	40	39	38	37	34	36
Pectobacterium parmentieri (strain WPP163)	Soft Rot Plants		D0KIJ2_PECPW	35	34	35	35	33	35	94	100	92	88	88	90	83	87	58	59	59	43	44	44	43	42	42	43	41	42	43	43	43	42	43	41	41	41	44	43	42	43	42	43	40	38	38	36	34	37
Pectobacterium polaris	Potato	A/C/D	A0A093STM1_9GAMM	36	35	35	35	33	35	93	92	100	92	92	88	85	86	59	59	59	44	44	44	44	44	43	44	42	42	43	44	43	43	44	42	41	41	43	42	43	43	42	43	40	39	38	37	34	37
Pectobacterium polaris	Potato		A0A249QJ80_9GAMM	36	35	34	35	33	35	89	88	92	100	93	90	82	84	57	58	58	44	44	44	44	43	43	44	42	43	43	44	43	43	44	43	42	42	43	43	43	43	43	43	40	39	38	37	35	38
Pectobacterium polaris	Potato		A0A1M5KKH6_PECCA	36	34	35	35	33	35	88	88	92	93	100	90	83	84	58	58	58	44	44	44	44	43	43	43	42	42	43	44	43	43	44	42	42	42	43	42	42	42	42	42	40	39	38	36	35	37
Pectobacterium wasabiae CFBP 3304	Potato		A0A1D7Z2E5_9GAMM	35	34	34	35	32	35	90	90	88	90	90	100	80	84	58	59	59	44	45	45	44	43	43	44	42	43	43	44	44	44	45	43	42	43	44	43	43	43	43	43	41	40	39	37	34	37
Pectobacterium carotovorum	Soft Rot Plants	A/C/D	A0A0B2T5W8_PECCA	36	35	35	34	34	34	83	83	85	82	83	80	100	87	59	60	59	44	44	44	43	42	42	43	41	42	43	43	43	42	43	42	42	42	43	42	42	43	42	42	40	38	37	36	33	37
Pectobacterium carotovorum	Soft Rot Plants		A0A255BKQ6_PECCA	35	34	34	34	33	34	88	87	86	84	84	84	87	100	57	57	58	43	44	43	42	42	42	43	41	41	42	43	42	42	43	41	40	41	42	42	41	42	41	42	39	38	38	36	34	36
Yersinia mollaretii ATCC 43969	From Soil		C4SII3_YERMO	35	35	34	36	32	36	58	58	59	57	58	58	59	57	100	94	90	41	41	42	42	42	41	42	41	40	42	43	42	41	43	41	42	41	42	42	41	41	42	42	40	37	37	36	34	39
Yersinia enterocolitica	Animals (Disease)	A/C/D	A0A0T7NXT2_YEREN	35	34	34	35	32	36	58	59	59	58	58	59	60	57	94	100	89	41	41	42	42	42	41	42	40	40	42	44	41	41	43	41	42	41	42	42	41	41	42	42	40	37	37	35	34	38
Yersinia massiliensis	Fresh Water	A/C/D	A0A0T9RIZ3_9GAMM	35	34	34	35	32	36	59	59	59	58	58	59	59	58	90	89	100	41	41	42	42	42	41	42	41	40	43	43	42	41	42	41	42	41	42	42	41	41	41	42	41	37	37	35	34	38
Gibbsiella quercinecans	Acute Oak Decline		A0A250B3S8_9ENTR	38	37	38	38	34	37	44	43	44	44	44	44	44	43	41	41	41	100	81	73	68	68	68	69	67	67	67	65	66	68	66	67	67	67	62	62	61	60	64	60	57	40	41	44	39	42
Brenneria goodwinii	Acute Oak Decline		A0A250BG10_9GAMM	38	37	38	38	35	36	44	44	44	44	44	45	44	44	41	41	41	81	100	76	69	68	68	69	68	67	68	65	65	66	65	65	64	63	59	60	59	58	62	57	56	41	41	42	39	42
Brenneria goodwinii	Acute Oak Decline	B/A/C/D	A0A0G4JQM7_9GAMM	38	36	37	37	34	37	45	44	44	44	44	45	44	43	42	42	42	73	76	100	67	66	66	68	70	69	68	66	69	70	69	69	69	68	65	65	62	63	68	63	60	41	41	42	39	42
Pectobacterium carotovorum subsp. brasiliense	Soft rot plants		A0A2D3MM49_PECCA	37	36	36	36	34	36	43	43	44	44	44	44	43	42	42	42	42	68	69	67	100	94	83	81	82	81	80	77	67	68	69	65	64	65	59	60	59	57	63	59	55	41	41	42	38	41
Pectobacterium carotovorum subsp. carotovorum UGC32	Black Leg Potato	B/A/C/D	A0A0J5Y1Z1_PECCC	37	36	36	36	34	36	43	42	44	43	43	43	42	42	42	42	42	68	68	66	94	100	83	80	81	80	78	76	66	67	68	64	64	63	59	60	59	57	63	60	55	41	42	43	38	41
Pectobacterium carotovorum (Erwinia carotovora)	Soft Rot Plants		A0A1P8STS3_PECCA	38	36	36	36	35	36	42	42	43	43	43	43	42	42	41	41	41	68	68	66	83	83	100	83	79	78	79	77	65	67	69	63	62	62	59	61	59	58	64	59	54	41	41	42	38	42
Pectobacterium carotovorum subsp. odoriferum	Soft Rot (Mostly Chicory)	B/A/C/D	A0A094U857_PECCA	37	35	36	36	34	35	44	43	44	44	43	44	43	43	42	42	42	69	69	68	81	80	83	100	82	80	80	80	69	69	70	64	63	63	61	60	58	58	63	60	55	41	41	42	40	41
Pectobacterium carotovorum subsp. carotovorum (strain PC1)	Soft Rot Potato	B/A/C/D	C6D9M8_PECCP	36	35	35	36	34	35	42	41	42	42	42	42	41	41	41	40	41	67	68	70	82	81	79	82	100	90	79	77	69	69	71	65	65	65	63	63	60	60	66	61	57	41	41	42	40	41
Pectobacterium carotovorum (Erwinia carotovora)	Soft Rot Plants		A0A2N6I4N9_PECCA	35	34	35	35	33	35	43	42	42	43	42	43	42	41	40	40	40	67	67	69	81	80	78	80	90	100	79	76	68	69	70	65	64	64	61	61	59	58	64	59	57	40	41	42	39	40
Pectobacterium carotovorum (Erwinia carotovora)	Soft Rot Plants		A0A2R4GC76_PECCA	37	36	36	37	35	36	43	43	43	43	43	43	43	42	42	42	43	67	68	68	80	78	79	80	79	79	100	90	69	70	71	65	65	66	61	61	60	59	65	60	58	41	41	42	40	42
Pectobacterium atrosepticum (strain SCRI 1043	Soft Rot Potato	B/A/C/D	Q6D8U4_PECAS	36	35	35	37	34	35	44	43	44	44	44	44	43	43	43	44	43	65	65	66	77	76	77	80	77	76	90	100	67	68	68	64	63	63	60	60	59	58	64	59	56	42	42	42	39	42
Pectobacterium carotovorum subsp. brasiliense	Soft Rot Plants	B/A/C/D	A0A086F034_PECCA	36	35	35	36	34	36	43	43	43	43	43	44	43	42	42	41	42	66	65	69	67	66	65	69	69	68	69	67	100	93	76	66	66	66	65	65	63	63	68	64	59	41	41	43	38	42
Pectobacterium carotovorum subsp. actinidiae	Canker Yellow Kiwi		A0A1V2R126_PECCA	35	34	35	35	34	36	43	42	43	43	43	44	42	42	41	41	41	68	66	70	68	67	67	69	69	69	70	68	93	100	76	67	67	66	66	66	63	63	69	64	59	40	40	43	38	42
Pectobacterium carotovorum (Erwinia carotovora)	Soft Rot Plants		A0A221TDJ2_PECCA	36	34	35	36	33	36	44	43	44	44	44	45	43	43	43	43	42	66	65	69	69	68	69	70	71	70	71	68	76	76	100	68	67	66	66	67	65	65	68	63	58	40	40	43	38	40
Dickeya chrysanthemi (strain Ech1591)	Soft Rot Plants	B/A/C/D	C6CHZ9_DICC1	36	34	35	35	34	37	42	41	42	43	42	43	42	41	41	41	41	67	65	69	65	64	63	64	65	65	65	64	66	67	68	100	94	93	65	64	63	62	67	63	59	40	40	43	38	41
Dickeya zeae	Stalk Rot Maize		A0A2K9QBJ1_9GAMM	37	35	36	36	34	36	42	41	41	42	42	42	42	40	42	42	42	67	64	69	64	64	62	63	65	64	65	63	66	67	67	94	100	93	65	64	63	61	66	61	59	40	40	43	37	41
Dickeya dadantii (strain 3937)	African Violet	B/A/C/D	E0SB25_DICD3	36	34	35	36	34	36	42	41	41	42	42	43	42	41	41	41	41	67	63	68	65	63	62	63	65	64	66	63	66	66	66	93	93	100	65	63	62	61	66	62	58	39	40	43	37	41
Pantoea sp. (strain At-9b)	Fungal Gardens Leaf Cutter Ants	B/A/C/D	E6WMM1_PANSA	37	36	36	35	34	36	44	44	43	43	43	44	43	42	42	42	42	62	59	65	59	59	59	61	63	61	61	60	65	66	66	65	65	65	100	85	81	69	68	63	58	41	42	42	37	41
Pantoea sp. AS-PWVM4	Plant Roots Growth Promoting	B/A/C/D	U2MIM9_9GAMM	38	36	37	36	35	36	43	43	42	43	42	43	42	42	42	42	42	62	60	65	60	60	61	60	63	61	61	60	65	66	67	64	64	63	85	100	81	70	68	63	57	40	41	43	37	41
Pantoea sp. VS1	Magnolia Grandiflora		A0A2D0APU6_9GAMM	37	36	36	36	34	36	43	42	43	43	42	43	42	41	41	41	41	61	59	62	59	59	59	58	60	59	60	59	63	63	65	63	63	62	81	81	100	68	66	62	56	40	40	43	36	41
Kluyvera ascorbata ATCC 33433	Human Sputum	B/A/C/D	A0A085IFT4_9ENTR	36	35	36	35	34	36	43	43	43	43	42	43	43	42	41	41	41	60	58	63	57	57	58	58	60	58	59	58	63	63	65	62	61	61	69	70	68	100	64	62	55	40	40	42	36	40
Erwinia sp. Leaf53	Plants Arabidopsis	A/C/D	A0A0Q4NF25_9GAMM	36	35	36	34	35	37	42	42	42	43	42	43	42	41	42	42	41	64	62	68	63	63	64	63	66	64	65	64	68	69	68	67	66	66	68	68	66	64	100	69	59	41	41	44	39	41
Tatumella ptyseos ATCC 33301	Human Sputum	A/C	A0A085JGB4_9GAMM	35	34	35	36	34	36	43	43	43	43	42	43	42	42	42	42	42	60	57	63	59	60	59	60	61	59	60	59	64	64	63	63	61	62	63	63	62	62	69	100	56	39	40	43	38	42
Acinetobacter apis	Bee Intesinal Tract		A0A217ED65_9GAMM	35	34	34	35	33	37	40	40	40	40	40	41	40	39	40	40	41	57	56	60	55	55	54	55	57	57	58	56	59	59	58	59	59	58	58	57	56	55	59	56	100	40	40	42	38	40
Actinobacillus suis H91-0380	Opportunisitic Pig Pathogen	A/C/D	K0G231_ACTSU	33	32	32	34	32	33	39	38	39	39	39	40	38	38	37	37	37	40	41	41	41	41	41	41	41	40	41	42	41	40	40	40	40	39	41	40	40	40	41	39	40	100	93	57	44	44
Actinobacillus equuli subsp. equuli	Horse Commensal	A/C/D	A0A0A7MF20_ACTEU	33	32	32	35	32	33	38	38	38	38	38	39	37	38	37	37	37	41	41	41	41	42	41	41	41	41	41	42	41	40	40	40	40	40	42	41	40	40	41	40	40	93	100	56	43	43
Conservatibacter flavescens	Guinea pigs		A0A2M8S2L8_9PAST	34	33	32	35	32	35	37	36	37	37	36	37	36	36	36	35	35	44	42	42	42	43	42	42	42	42	42	42	43	43	43	43	43	43	42	43	43	42	44	43	42	57	56	100	44	46
Bibersteinia trehalosi Y31	Big Horn sheep lungs	A/C/D	A0A179D0D8_BIBTR	30	29	29	31	29	31	34	34	34	35	35	34	33	34	34	34	34	39	39	39	38	38	38	40	40	39	40	39	38	38	38	38	37	37	37	37	36	36	39	38	38	44	43	44	100	42
Neisseria iguanae	Iguana Lizards		A0A2P7TZQ1_9NEIS	37	34	35	36	33	34	36	37	37	38	37	37	37	36	39	38	38	42	42	42	41	41	42	41	41	40	42	42	42	42	40	41	41	41	41	41	41	40	41	42	40	44	43	46	42	100
Neisseria sp. oral taxon 020 str. F0370	Human Oral Cavity	A/C/ABC/ABC	L1NTS7_9NEIS	35	33	34	35	29	34	38	38	38	39	38	39	37	37	39	38	38	44	44	43	42	42	43	42	40	39	40	39	41	41	42	40	40	40	39	41	40	38	42	41	37	39	40	44	40	56
Actinobacillus succinogenes (strain ATCC 55618 / 130Z)	Bovine Rumen	A/C	A6VQE6_ACTSZ	36	35	34	33	32	32	38	38	39	38	38	38	38	39	38	38	38	41	41	43	39	40	41	40	39	39	40	40	41	40	41	42	41	41	41	42	41	40	41	40	40	46	46	48	44	46
Haemophilus pittmaniae HK 85	Homo Sapiens	A	F9Q9W7_9PAST	38	37	36	37	33	36	42	42	42	41	42	42	41	41	40	39	40	48	47	47	46	46	45	46	45	45	46	45	45	45	44	45	44	45	45	46	45	45	46	45	45	44	45	47	42	46
Mannheimia sp. USDA-ARS-USMARC-1261	Cattle Shipping Fever	A/C/D	W0Q4C4_9PAST	37	36	35	36	32	37	42	42	41	41	41	43	41	41	40	40	40	46	46	47	45	44	44	44	45	45	44	43	45	46	45	45	45	45	45	45	43	43	46	46	44	44	44	45	42	48
Pasteurella testudinis DSM 23072	Desert Tortoise		A0A1W1UEJ0_9PAST	38	37	35	35	32	34	39	40	40	39	39	40	40	39	40	39	40	45	43	45	45	45	45	45	44	44	44	45	45	45	44	46	46	46	44	45	43	42	45	45	43	47	47	48	43	48
Chelonobacter oris	Tortoise with respiratory	A/C	A0A0A3AU62_9PAST	37	36	36	35	32	34	39	40	40	39	39	40	39	38	39	39	39	44	42	45	45	45	44	45	44	44	45	45	43	44	43	44	44	44	44	45	43	43	45	44	43	46	46	47	42	47
Pasteurella bettyae CCUG 2042	Human bartholin cyst	A/C	I3DAK0_9PAST	38	37	37	36	32	35	40	41	40	40	40	41	40	40	42	42	42	47	46	46	45	44	45	45	45	44	44	45	46	46	45	46	46	46	45	45	44	43	45	45	42	47	48	49	42	48
Pasteurella skyensis			A0A1H7TV98_9PAST	34	33	33	34	31	34	39	39	39	39	39	39	39	39	38	38	37	41	41	41	40	40	40	40	40	40	40	40	40	41	41	41	41	41	41	41	40	40	42	41	39	38	38	38	34	38
Neisseria sp. N177_16	Wound Exudate		A0A2J0Y8B9_9NEIS	35	34	34	34	31	34	34	35	34	35	34	34	35	34	33	33	34	35	34	35	35	35	35	35	35	35	36	35	35	35	35	34	34	33	36	36	35	36	36	37	34	34	34	34	33	36
Neisseria canis	Dogs		A0A1X3CY41_9NEIS	35	34	34	34	31	33	34	35	34	35	35	34	35	34	34	34	34	36	34	35	35	35	36	35	35	35	36	36	36	35	36	34	34	33	36	36	35	36	37	37	34	33	34	33	33	36
Neisseria sp. 83E34	Patient with animal bite	A	A0A0P7J8C0_9NEIS	37	35	36	36	31	35	34	36	34	36	35	35	36	35	33	33	34	35	35	35	35	35	36	35	35	35	37	36	36	36	35	34	34	33	35	36	35	36	36	37	34	33	34	34	34	36
Neisseria iguanae	Iguana Lizards		A0A2P7U3J1_9NEIS	35	34	34	33	30	34	34	35	34	35	35	34	35	35	33	33	34	35	34	35	34	35	36	34	35	35	36	35	35	35	35	34	33	33	35	36	35	36	36	36	33	33	33	34	33	36
Actinobacillus pleuropneumoniae serotype 3 (strain JL03)	Pig pleuropneumonia	A/X/X/X/C(rev)	B0BTF8_ACTPJ	30	31	31	32	28	32	33	33	33	33	33	33	33	32	32	32	32	33	32	33	33	33	33	33	35	33	34	34	33	33	33	32	32	32	34	34	34	34	34	35	32	32	32	33	31	34
Haemophilus ducreyi	Human STI	A	A0A0H4HPF7_HAEDC	32	32	31	31	28	31	32	33	33	33	32	32	32	32	32	32	31	33	32	32	33	33	33	31	33	32	32	32	32	32	32	31	32	31	31	33	32	33	33	33	31	31	32	33	30	32
[truncated: 14 more columns]

## Sheet: Haemophilus
Species	Host Environment	Operon	FusA Homologue ID	Sequence Idenity Matrix >>>
Haemophilus haemoglobinophilus	Dogs (genital membranes)		A0A1V4B362_9PAST	100	74	60	57	57	58	53	53	51	53	54	54	52	52	53	53	52	53	53	53	52	52	54	54	54	54	53	53	53	51	48	50	54	50	50	48	45	45	43	44	45	46	47	44	45	42
Histophilus somni (Haemophilus somnus)	Cattle Disease	A/C	A0A1Y0JLR3_HISSO	74	100	57	56	56	57	52	52	49	52	53	54	52	52	52	52	53	53	52	52	52	52	52	53	53	53	52	52	53	52	49	51	55	51	49	45	44	43	42	45	45	46	46	45	46	41
Conservatibacter flavescens	Mostly Guinea Pigs		A0A2M8S046_9PAST	60	57	100	56	56	57	51	51	48	52	52	52	51	51	51	51	51	52	51	51	51	51	53	53	53	52	52	53	52	50	47	51	53	49	50	46	45	45	41	44	43	43	46	45	45	39
Pasteurella multocida (strain Pm70)	Chicken disease	A/C	Q9CML6_PASMU	57	56	56	100	94	77	54	52	47	53	53	54	52	52	53	53	51	52	52	52	52	52	52	53	52	52	52	52	52	51	47	51	54	50	48	45	45	43	40	42	42	44	44	45	44	40
Pasteurella multocida	Animal commensal/disease	A/C	A0A2K0Y178_PASMD	57	56	56	94	100	75	54	53	48	53	53	54	53	53	53	53	52	53	53	52	53	52	52	53	52	52	53	52	53	51	48	51	54	50	48	45	44	43	40	43	43	44	44	44	44	40
Pasteurella multocida subsp. multocida OH4807	Oral cavity dog	A/C	A0A0E3ZPW9_PASMD	58	57	57	77	75	100	54	51	46	52	53	53	52	52	52	52	52	52	52	52	51	51	54	54	55	53	54	55	54	52	50	51	55	51	49	47	45	45	42	45	44	45	46	45	45	41
Rodentibacter myodis	Rodents		A0A1V3JQA5_9PAST	53	52	51	54	54	54	100	56	52	56	56	56	56	56	56	55	55	56	55	54	55	55	56	57	57	55	57	57	56	55	51	54	58	54	51	47	47	46	44	43	43	45	48	46	46	42
Haemophilus haemolyticus M19501	Respiratory tract commenal	A/C	F9GPG9_HAEHA	53	52	51	52	53	51	56	100	94	94	94	93	93	93	93	93	90	92	89	83	89	91	71	72	71	72	71	70	70	62	61	64	65	61	53	48	46	43	42	45	44	48	47	45	46	42
Haemophilus haemolyticus M19501	Respiratory tract commenal	A/C	F9GQL1_HAEHA	51	49	48	47	48	46	52	94	100	89	89	88	87	86	86	86	83	85	80	76	82	83	66	68	67	68	66	66	65	57	55	59	61	56	51	47	45	40	40	44	43	46	46	44	45	39
Haemophilus influenzae (strain NTHi 3655)	Clinical isolate	A/C	A0A0H3PMN6_HAEI3	53	52	52	53	53	52	56	94	89	100	93	94	92	92	93	91	90	93	89	83	88	89	72	74	72	73	72	71	70	62	61	65	65	62	55	49	47	43	43	46	45	48	47	46	47	42
Haemophilus influenzae	Human Pathogen/Commensal		A0A2R3GUL1_HAEIF	54	53	52	53	53	53	56	94	89	93	100	93	92	91	92	91	92	93	89	85	91	91	73	74	73	74	73	72	71	64	64	67	67	63	56	49	47	43	44	47	46	49	49	47	48	43
Haemophilus influenzae	Human Pathogen/Commensal		A0A121XXJ0_HAEIF	54	54	52	54	54	53	56	93	88	94	93	100	93	93	92	92	92	94	90	86	92	94	74	75	75	74	73	74	73	65	63	68	67	63	56	49	47	44	44	47	46	50	50	48	48	44
Haemophilus influenzae	Human Pathogen/Commensal		A0A0Y7MI96_HAEIF	52	52	51	52	53	52	56	93	87	92	92	93	100	95	94	91	91	94	89	85	89	90	70	72	71	71	71	70	69	61	61	64	65	61	53	48	46	43	43	46	45	48	47	46	47	42
Haemophilus influenzae	Human Pathogen/Commensal		A0A1V2BY66_HAEIF	52	52	51	52	53	52	56	93	86	92	91	93	95	100	94	91	92	94	89	85	89	90	71	72	72	72	71	71	70	62	61	65	65	60	54	48	46	42	43	46	45	48	47	45	46	42
Haemophilus influenzae	Human Pathogen/Commensal	A/C	A0A0K9L591_HAEIF	53	52	51	53	53	52	56	93	86	93	92	92	94	94	100	92	91	94	90	84	89	90	70	72	71	71	71	70	69	62	60	64	65	61	53	48	46	43	43	46	44	47	46	45	47	42
Haemophilus influenzae	Human Pathogen/Commensal		A0A2R3FZE4_HAEIF	53	52	51	53	53	52	55	93	86	91	91	92	91	91	92	100	90	93	89	86	93	91	70	72	71	71	71	70	69	63	61	64	64	61	53	48	46	43	42	46	45	47	47	46	47	43
Haemophilus influenzae R3021	Human Pathogen/Commensal	A/C	A4N5H1_HAEIF	52	53	51	51	52	52	55	90	83	90	92	92	91	92	91	90	100	94	91	88	93	92	71	72	72	72	72	72	70	64	62	66	66	61	54	48	46	43	43	46	45	49	47	46	47	42
Haemophilus influenzae	Human Pathogen/Commensal		A0A0E1WJW8_HAEIF	53	53	52	52	53	52	56	92	85	93	93	94	94	94	94	93	94	100	92	87	92	91	71	72	71	72	72	71	70	62	61	65	65	61	54	49	46	43	43	46	45	48	47	46	47	43
Haemophilus influenzae	Human Pathogen/Commensal		A0A2R3GJI7_HAEIF	53	52	51	52	53	52	55	89	80	89	89	90	89	89	90	89	91	92	100	89	90	90	71	72	72	72	72	71	69	63	61	65	64	60	54	48	46	43	43	45	44	48	48	46	47	43
Haemophilus haemolyticus	Commensal generally non-pathogenic	A/C	A0A1B8PFC2_HAEHA	53	52	51	52	52	52	54	83	76	83	85	86	85	85	84	86	88	87	89	100	90	88	72	72	72	71	73	71	70	63	61	66	64	61	54	48	48	44	44	47	46	50	49	47	47	43
Haemophilus influenzae	Human Pathogen/Commensal	A/C	A0A158SWV7_HAEIF	52	52	51	52	53	51	55	89	82	88	91	92	89	89	89	93	93	92	90	90	100	93	72	73	72	72	73	71	70	65	61	66	64	61	53	48	46	44	43	46	45	49	48	46	46	42
Haemophilus influenzae (strain ATCC 51907 / DSM 11121 / KW20 / Rd)	Human respiratory pathogen		Y1369_HAEIN	52	52	51	52	52	51	55	91	83	89	91	94	90	90	90	91	92	91	90	88	93	100	72	73	72	72	72	72	70	64	61	66	65	61	53	49	47	44	43	46	45	49	49	46	46	42
Rodentibacter heylii	Rodents		A0A1V3KMT6_9PAST	54	52	53	52	52	54	56	71	66	72	73	74	70	71	70	70	71	71	71	72	72	72	100	95	92	89	87	89	85	63	61	65	66	61	55	48	48	44	42	45	44	47	48	47	47	43
Rodentibacter genomosp. 2	Rodents		A0A1V3JCN0_9PAST	54	53	53	53	53	54	57	72	68	74	74	75	72	72	72	72	72	72	72	72	73	73	95	100	94	92	89	91	85	64	61	65	67	61	56	48	48	44	43	45	44	47	49	48	47	43
Rodentibacter genomosp. 2	Rodents		A0A1V3JGZ2_9PAST	54	53	53	52	52	55	57	71	67	72	73	75	71	72	71	71	72	71	72	72	72	72	92	94	100	91	88	91	84	64	62	65	66	61	56	49	48	45	43	46	45	48	49	47	46	44
Rodentibacter genomosp. 1	Rodents		A0A1V3J3G7_9PAST	54	53	52	52	52	53	55	72	68	73	74	74	71	72	71	71	72	72	72	71	72	72	89	92	91	100	87	90	84	65	62	65	66	61	56	48	47	44	42	45	44	47	48	47	46	43
Rodentibacter pneumotropicus	Rodents		A0A1V3K200_9PAST	53	52	52	52	53	54	57	71	66	72	73	73	71	71	71	71	72	72	72	73	73	72	87	89	88	87	100	90	83	65	62	66	66	61	55	47	47	44	43	45	44	47	48	46	46	42
Rodentibacter ratti	Rodents		A0A1V3KUM3_9PAST	53	52	53	52	52	55	57	70	66	71	72	74	70	71	70	70	72	71	71	71	71	72	89	91	91	90	90	100	84	65	62	65	67	61	55	48	48	44	42	45	44	47	48	47	46	43
Aggregatibacter actinomycetemcomitans serotype C (strain D11S-1)	aggressive periodontitis.	A/C	C9R5A8_AGGAD	53	53	52	52	53	54	56	70	65	70	71	73	69	70	69	69	70	70	69	70	70	70	85	85	84	84	83	84	100	65	62	65	67	63	55	47	47	45	43	45	44	46	47	48	46	42
Haemophilus felis	cats		A0A1T0AXU8_9PAST	51	52	50	51	51	52	55	62	57	62	64	65	61	62	62	63	64	62	63	63	65	64	63	64	64	65	65	65	65	100	66	70	62	59	54	48	47	45	44	45	46	46	48	48	46	42
Avibacterium paragallinarum JF4211	chickens		S6EL21_AVIPA	48	49	47	47	48	50	51	61	55	61	64	63	61	61	60	61	62	61	61	61	61	61	61	61	62	62	62	62	62	66	100	63	60	58	50	45	44	43	42	43	43	44	46	42	43	40
Pasteurella bettyae CCUG 2042	Finger Infections	A/C	I3DCN6_9PAST	50	51	51	51	51	51	54	64	59	65	67	68	64	65	64	64	66	65	65	66	66	66	65	65	65	65	66	65	65	70	63	100	62	58	53	47	45	45	43	44	43	47	47	45	46	43
Rodentibacter heylii	Rodents		A0A1V3K3A8_9PAST	54	55	53	54	54	55	58	65	61	65	67	67	65	65	65	64	66	65	64	64	64	65	66	67	66	66	66	67	67	62	60	62	100	61	54	48	48	45	43	45	44	47	50	46	47	42
Actinobacillus seminis	Epididmytis sheep		A0A263HBB3_9PAST	50	51	49	50	50	51	54	61	56	62	63	63	61	60	61	61	61	61	60	61	61	61	61	61	61	61	61	61	63	59	58	58	61	100	53	47	46	44	41	43	43	45	46	44	45	40
Muribacter muris	Mice	A/C	A0A0J5P4P4_9PAST	50	49	50	48	48	49	51	53	51	55	56	56	53	54	53	53	54	54	54	54	53	53	55	56	56	56	55	55	55	54	50	53	54	53	100	44	44	43	41	42	42	44	45	46	47	40
Aliivibrio wodanis	Winter Ulcer Salmon	A/D/C	A0A090I5A7_9GAMM	48	45	46	45	45	47	47	48	47	49	49	49	48	48	48	48	48	49	48	48	48	49	48	48	49	48	47	48	47	48	45	47	48	47	44	100	75	62	61	62	62	63	63	56	54	49
Vibrio nereis	Isolated from dead Sea Bream	A/D/C	A0A0M0HTS6_VIBNE	45	44	45	45	44	45	47	46	45	47	47	47	46	46	46	46	46	46	46	48	46	47	48	48	48	47	47	48	47	47	44	45	48	46	44	75	100	63	61	60	60	63	62	57	55	49
Vibrio anguillarum	Fish Pathogen		A0A241PMH2_VIBAN	45	43	45	43	43	45	46	43	40	43	43	44	43	42	43	43	43	43	43	44	44	44	44	44	45	44	44	44	45	45	43	45	45	44	43	62	63	100	77	60	60	61	55	52	50	46
Vibrio splendidus	Oysters and Humans		A0A2N7CKB7_VIBSP	43	42	41	40	40	42	44	42	40	43	44	44	43	43	43	42	43	43	43	44	43	43	42	43	43	42	43	42	43	44	42	43	43	41	41	61	61	77	100	62	63	62	57	51	51	46
Vibrio splendidus	Oysters and Humans		A0A1E5BZR5_VIBSP	44	45	44	42	43	45	43	45	44	46	47	47	46	46	46	46	46	46	45	47	46	46	45	45	46	45	45	45	45	45	43	44	45	43	42	62	60	60	62	100	85	78	58	52	52	46
Vibrio fortis	Diseased sea urchins	A/D/C	A0A066UKJ6_9VIBR	45	45	43	42	43	44	43	44	43	45	46	46	45	45	44	45	45	45	44	46	45	45	44	44	45	44	44	44	44	46	43	43	44	43	42	62	60	60	63	85	100	76	57	52	51	46
Vibrio harveyi	Shrimp Pathogen		K5UB44_VIBHA	46	46	43	44	44	45	45	48	46	48	49	50	48	48	47	47	49	48	48	50	49	49	47	47	48	47	47	47	46	46	44	47	47	45	44	63	63	61	62	78	76	100	57	53	53	46
Vibrio tapetis subsp. tapetis	Clam Pathogen		A0A2N8ZAN1_9VIBR	47	46	46	44	44	46	48	47	46	47	49	50	47	47	46	47	47	47	48	49	48	49	48	49	49	48	48	48	47	48	46	47	50	46	45	63	62	55	57	58	57	57	100	57	54	50
Xenorhabdus sp. GDc328	Nemotode Symbiot	A/D/C	A0A0M0TAJ0_9GAMM	44	45	45	45	44	45	46	45	44	46	47	48	46	45	45	46	46	46	46	47	46	46	47	48	47	47	46	47	48	48	42	45	46	44	46	56	57	52	51	52	52	53	57	100	68	44
Mycobacterium tuberculosis			A0A1K3DUQ8_MYCTX	45	46	45	44	44	45	46	46	45	47	48	48	47	46	47	47	47	47	47	47	46	46	47	47	46	46	46	46	46	46	43	46	47	45	47	54	55	50	51	52	51	53	54	68	100	45
Photobacterium marinum	Sea Sediment	A/D/C	L8JFM8_9GAMM	42	41	39	40	40	41	42	42	39	42	43	44	42	42	42	43	42	43	43	43	42	42	43	43	44	43	42	43	42	42	40	43	42	40	40	49	49	46	46	46	46	46	50	44	45	100
Shewanella algae	Aquatic/Marine and Opportunistic human pathogen		A0A1S2AN12_9GAMM	39	40	40	40	39	40	41	43	41	44	44	45	43	43	43	42	43	43	44	44	43	43	43	43	43	42	42	43	42	41	40	40	42	42	42	47	49	44	44	43	45	45	51	47	46	45
[truncated: 1 more columns]

## Sheet: Providencia
Species	Host Environment	Operon	FusA Homologue ID	Sequence Idenity Matrix >>>
Vibrio panuliri	Spiny Lobster	A/D/C	A0A1Q9HQR4_9VIBR	100	89	64	58	46	46	47	47	48	47	46	47	46	47	46	45	45	48	48	48	48	48	46	48	50	50	51	51	51	51	51	51	44	43	45	43
Vibrio scophthalmi	Turbot Fish	A/D/C	A0A1B1NQB0_9VIBR	89	100	65	59	46	46	46	46	48	47	45	46	46	46	46	45	46	48	48	48	48	47	46	48	50	50	51	51	51	51	50	51	44	42	45	44
Psychromonas sp. CNPT3	Deep Sea	A/D/S1Protease(rev)/C	M4U9N6_9GAMM	64	65	100	56	45	45	47	47	48	47	47	47	46	47	47	46	45	47	48	47	46	47	47	47	48	49	49	50	50	48	49	49	41	42	43	42
Shewanella algae	Water Opportunisitc Pathogen		A0A1S2AP27_9GAMM	58	59	56	100	47	46	47	47	47	47	47	47	46	47	47	46	46	50	50	50	50	49	49	49	50	50	49	49	49	49	49	48	43	42	46	49
Morganella psychrotolerans	Seafood histamine related	FecI/FecR/A/D/C	A0A1B8HTH1_9GAMM	46	46	45	47	100	89	60	60	61	60	60	59	59	58	59	58	60	57	58	56	57	55	57	56	55	55	55	54	54	56	48	48	43	44	38	39
Mycobacterium tuberculosis			A0A1K3HBF7_MYCTX	46	46	45	46	89	100	59	59	61	60	60	60	59	58	59	58	59	56	57	56	56	55	55	56	55	55	55	54	55	56	48	48	43	45	38	39
Providencia alcalifaciens PAL-3	Opportunisitc Pathogen	FecI/FecR/A/D/C	W3YHJ0_9GAMM	47	46	47	47	60	59	100	95	93	87	82	79	80	80	78	80	80	60	61	61	60	60	60	60	58	59	58	59	60	59	50	50	44	44	40	40
Providencia alcalifaciens F90-2004	Opportunisitc Pathogen	FecI/FecR/A/D/C	X6Q6K8_9GAMM	47	46	47	47	60	59	95	100	93	87	81	80	80	80	77	81	80	61	61	60	59	60	60	60	58	58	58	58	59	59	50	50	43	45	40	41
Providencia rustigianii DSM 4541	Human Gut	FecI/FecR/A/D/C	D1P6G3_9GAMM	48	48	48	47	61	61	93	93	100	88	81	80	79	80	77	80	77	62	63	63	61	62	62	63	60	60	60	61	61	60	52	51	45	47	42	42
Providencia rettgeri	Environmental	A/D	A0A1B8SNI8_PRORE	47	47	47	47	60	60	87	87	88	100	85	80	80	80	79	81	75	61	62	61	60	61	61	62	58	57	57	58	58	58	50	51	44	45	40	40
Providencia rettgeri			A0A264VPK8_PRORE	46	45	47	47	60	60	82	81	81	85	100	88	83	84	81	81	78	61	61	60	60	60	60	61	56	57	56	57	58	58	50	50	43	43	40	39
Providencia sneebia DSM 19967	Drosophila Melanogaster	FecI/FecR/A/D/C	K8W1D2_9GAMM	47	46	47	47	59	60	79	80	80	80	88	100	81	81	78	78	76	60	61	60	60	60	60	61	56	56	56	56	57	57	49	49	42	43	40	39
Providencia burhodogranariea DSM 19968	Drosophila Melanogaster	FecI/FecR/A/D/C	K8W4G5_9GAMM	46	46	46	46	59	59	80	80	79	80	83	81	100	90	85	85	80	61	61	60	59	59	59	61	57	58	57	58	59	59	50	51	45	44	40	40
Providencia stuartii ATCC 25827	Clinical Isolate	FecI/FecR/A/D/C	B2Q6M1_PROST	47	46	47	47	58	58	80	80	80	80	84	81	90	100	83	86	79	61	61	60	59	59	59	60	57	57	57	58	58	58	49	51	44	44	41	41
Providencia rettgeri	Environmental	A/D/C	A0A2R3LZT5_PRORE	46	46	47	47	59	59	78	77	77	79	81	78	85	83	100	85	78	60	60	60	58	58	58	60	57	57	57	57	58	57	49	51	44	45	41	41
Providencia heimbachae ATCC 35613	Penguin Poo	FecI/FecR/A/D/C	A0A1B7JQL7_9GAMM	45	45	46	46	58	58	80	81	80	81	81	78	85	86	85	100	78	59	60	60	58	58	59	60	57	57	57	57	58	57	49	49	44	45	40	39
Providencia alcalifaciens			A0A291E7L2_9GAMM	45	46	45	46	60	59	80	80	77	75	78	76	80	79	78	78	100	60	61	60	60	60	60	61	55	55	55	56	56	57	47	48	44	44	40	40
Providencia alcalifaciens	Opportunisitc Pathogen	FecI/FecR/A/D/C	A0A292C3R0_PROVU	48	48	47	50	57	56	60	61	62	61	61	60	61	61	60	59	60	100	95	90	87	85	84	85	56	56	55	56	56	56	50	52	45	46	41	39
Shigella Sp.		FecI/FecR/A/D/C	A0A1D3DGP3_9ENTR	48	48	48	50	58	57	61	61	63	62	61	61	61	61	60	60	61	95	100	91	86	86	83	85	56	56	55	56	57	56	50	51	44	45	41	40
Cosenzaea myxofaciens ATCC 19692		FecI/FecR/A/D/C	A0A198FMI8_9GAMM	48	48	47	50	56	56	61	60	63	61	60	60	60	60	60	60	60	90	91	100	86	84	82	85	55	55	54	55	56	56	50	52	45	45	41	39
Proteus sp. HMSC14B05		FecI/FecR/A/D/C	A0A1F2JZP7_9GAMM	48	48	46	50	57	56	60	59	61	60	60	60	59	59	58	58	60	87	86	86	100	83	82	83	54	54	54	55	55	55	49	50	44	44	41	39
Proteus vulgaris	Humans and Animals	FecI/FecR/A/D/C	A0A0G4Q7X4_PROVU	48	47	47	49	55	55	60	60	62	61	60	60	59	59	58	58	60	85	86	84	83	100	88	85	55	55	54	55	55	55	49	49	44	44	41	39
Proteus vulgaris	Humans and Animals	FecI/FecR/A/D/C	A0A0G4QK99_PROVU	46	46	47	49	57	55	60	60	62	61	60	60	59	59	58	59	60	84	83	82	82	88	100	84	55	55	55	55	55	56	50	51	44	44	40	40
Proteus hauseri ATCC 700826	Human	FecI/FecR/A/D/C	A0A1B7JLM9_PROHU	48	48	47	49	56	56	60	60	63	62	61	61	61	60	60	60	61	85	85	85	83	85	84	100	55	55	55	55	56	55	49	49	44	44	41	40
Yersinia bercovieri		FecI/FecR/A/D/C	A0A2G4U055_YERBE	50	50	48	50	55	55	58	58	60	58	56	56	57	57	57	57	55	56	56	55	54	55	55	55	100	94	93	90	91	80	54	54	45	48	41	42
Yersinia mollaretii ATCC 43969	Soil	A	C4S9G6_YERMO	50	50	49	50	55	55	59	58	60	57	57	56	58	57	57	57	55	56	56	55	54	55	55	55	94	100	93	90	91	80	54	54	45	48	41	41
Yersinia massiliensis			A0A2R4NV05_9GAMM	51	51	49	49	55	55	58	58	60	57	56	56	57	57	57	57	55	55	55	54	54	54	55	55	93	93	100	91	92	81	54	54	45	48	42	42
Yersinia kristensenii			A0A2A7T8Q3_YERKR	51	51	50	49	54	54	59	58	61	58	57	56	58	58	57	57	56	56	56	55	55	55	55	55	90	90	91	100	94	79	55	55	44	48	41	41
Yersinia enterocolitica serotype O:8 / biotype 1B (strain NCTC 13174 / 8081)	Mouse Lethal Serotype	FecI/FecR/A/D/C	A1JIL1_YERE8	51	51	50	49	54	55	60	59	61	58	58	57	59	58	58	58	56	56	57	56	55	55	55	56	91	91	92	94	100	80	55	55	45	48	42	42
Yersinia nurmii	Broiler Meat	FecI/FecR/A/D/C	A0A0T9LBC9_9GAMM	51	51	48	49	56	56	59	59	60	58	58	57	59	58	57	57	57	56	56	56	55	55	56	55	80	80	81	79	80	100	54	55	46	48	41	42
Gilliamella apicola	Honey Bee Gut Symbiot	A/D/C	A0A066T7J5_9GAMM	51	50	49	49	48	48	50	50	52	50	50	49	50	49	49	49	47	50	50	50	49	49	50	49	54	54	54	55	55	54	100	87	52	52	42	39
Gilliamella apicola	Honey Bee Gut Symbiot	A/D/C	A0A1B9L414_9GAMM	51	51	49	48	48	48	50	50	51	51	50	49	51	51	51	49	48	52	51	52	50	49	51	49	54	54	54	55	55	55	87	100	55	54	42	39
Gilliamella sp. A7	Honey Bee Gut Symbiot		A0A242P5R5_9GAMM	44	44	41	43	43	43	44	43	45	44	43	42	45	44	44	44	44	45	44	45	44	44	44	44	45	45	45	44	45	46	52	55	100	59	36	36
Frischella perrara	Honey Bee Gut Symbiot	A/D/C	A0A0A7S268_9GAMM	43	42	42	42	44	45	44	45	47	45	43	43	44	44	45	45	44	46	45	45	44	44	44	44	48	48	48	48	48	48	52	54	59	100	37	37
Opitutaceae bacterium TSB47		A	A0A178INI0_9BACT	45	45	43	46	38	38	40	40	42	40	40	40	40	41	41	40	40	41	41	41	41	41	40	41	41	41	42	41	42	41	42	42	36	37	100	38
Sutterella sp. KLE1602	Human Feces		A0A139K5N5_9BURK	43	44	42	49	39	39	40	41	42	40	39	39	40	41	41	39	40	39	40	39	39	39	40	40	42	41	42	41	42	42	39	39	36	37	38	100

## Sheet: Achromobacter
Species	Host Environment	Operon	FusA Homologue ID	Sequence Idenity Matrix >>>
Bordetella genomosp. 1	Human Pathogen		A0A261SHG3_9BORD	100	83	59	55	55	50	49	50	57	56	57	58	57	51	51	52	52	49	49	49	51	48	59	59	60	42	43	44	42
Bordetella genomosp. 5	Human Pathogen		A0A261TW58_9BORD	83	100	59	52	53	48	48	48	57	57	58	57	57	52	51	52	51	49	49	50	51	49	60	59	60	43	43	44	43
Bordetella trematum	Human Ear Infection or wounds	FecI/FecR/A/C550	A0A157SMM3_9BORD	59	59	100	50	51	50	47	48	52	51	52	53	52	48	47	50	49	48	48	47	49	48	54	54	55	41	41	41	40
Bordetella parapertussis (strain Bpp5)	Sheep	D/A	K0MDC9_BORPB	55	52	50	100	93	61	61	61	51	51	51	50	50	48	48	49	48	47	47	48	48	48	49	49	49	40	40	41	38
Bordetella genomosp. 6	Human Pathogen		A0A261VVG4_9BORD	55	53	51	93	100	61	60	61	50	50	51	50	50	48	48	49	49	47	48	48	48	48	50	49	49	40	40	41	39
Bordetella genomosp. 12	Human Pathogen		A0A261VC46_9BORD	50	48	50	61	61	100	87	79	46	46	46	46	45	44	44	46	46	42	43	42	44	45	46	45	45	39	40	39	38
Bordetella holmesii CDC-H585-BH	Human Pathogen (Whooping cough)	A	A0A158M966_9BORD	49	48	47	61	60	87	100	77	45	45	45	46	44	43	43	45	45	43	42	42	43	43	46	46	45	40	40	38	37
Bordetella pseudohinzii	Murine Pulmonary Disease	A	A0A0J6CAV0_9BORD	50	48	48	61	61	79	77	100	47	47	47	47	45	43	43	47	46	43	43	42	43	43	46	45	46	38	39	38	37
Achromobacter sp.	Water and Soil	A/A/A/X/C550	A0A0M7HI60_9BURK	57	57	52	51	50	46	45	47	100	94	81	80	77	68	68	75	72	69	69	70	70	67	65	64	65	42	42	43	41
Achromobacter xylosoxidans	Pulmonary Disease (immuno compromised)	A/A/A/X/C550	A0A0M7CMG3_ALCXX	56	57	51	51	50	46	45	47	94	100	79	78	76	67	67	75	71	68	68	68	69	66	65	65	65	42	42	43	41
Achromobacter sp.	Water and Soil	A/C550	A0A0M9IRD0_9BURK	57	58	52	51	51	46	45	47	81	79	100	93	78	65	65	72	68	67	64	64	65	62	68	67	68	43	42	42	40
Achromobacter insolitus	Human Clinical Samples	A/C550	A0A163AQK6_9BURK	58	57	53	50	50	46	46	47	80	78	93	100	79	64	64	72	68	66	65	64	65	62	68	68	68	42	41	43	40
Achromobacter xylosoxidans	Pulmonary Disease (immuno compromised)	A/A/X/C550	A0A2I8DNZ2_9BURK	57	57	52	50	50	45	44	45	77	76	78	79	100	62	63	68	65	64	61	62	62	60	65	65	65	41	40	41	40
Achromobacter xylosoxidans	Pulmonary Disease (immuno compromised)	A/A/X/C550	A0A179TBA7_ALCXX	51	52	48	48	48	44	43	43	68	67	65	64	62	100	92	66	62	63	60	60	61	59	57	56	58	38	39	40	38
Achromobacter xylosoxidans	Pulmonary Disease (immuno compromised)		A0A0D6I295_ALCXX	51	51	47	48	48	44	43	43	68	67	65	64	63	92	100	66	62	62	60	60	61	59	57	56	58	39	39	40	38
Achromobacter sp.	Water and Soil		A0A0M7FTM2_9BURK	52	52	50	49	49	46	45	47	75	75	72	72	68	66	66	100	78	71	66	65	68	66	59	59	60	40	40	43	40
Achromobacter insuavis AXX-A	Earswab	A/A/A/C550	F7TAG1_9BURK	52	51	49	48	49	46	45	46	72	71	68	68	65	62	62	78	100	69	63	62	65	62	57	56	57	39	39	41	39
Achromobacter ruhlandii	soil opportunistic pathogen		A0A1D8I8Z8_9BURK	49	49	48	47	47	42	43	43	69	68	67	66	64	63	62	71	69	100	63	62	64	62	57	57	58	40	40	40	40
Achromobacter xylosoxidans	Pulmonary Disease (immuno compromised)	A/A/X/C550	A0A0M7CMZ3_ALCXX	49	49	48	47	48	43	42	43	69	68	64	65	61	60	60	66	63	63	100	91	83	80	56	56	57	40	40	41	39
Achromobacter sp.	Water and Soil	A/A/A/X/C550	A0A0M7HGW4_9BURK	49	50	47	48	48	42	42	42	70	68	64	64	62	60	60	65	62	62	91	100	80	78	55	55	56	40	40	41	39
Achromobacter xylosoxidans	Pulmonary Disease (immuno compromised)	A/A/A/C550	A0A0X8P4Y1_ALCXX	51	51	49	48	48	44	43	43	70	69	65	65	62	61	61	68	65	64	83	80	100	79	56	56	57	41	41	42	40
Achromobacter sp.	Water and Soil		A0A0M7FSU6_9BURK	48	49	48	48	48	45	43	43	67	66	62	62	60	59	59	66	62	62	80	78	79	100	55	55	56	40	40	41	40
Achromobacter spanius	Human clinical samples		A0A2K8S958_9BURK	59	60	54	49	50	46	46	46	65	65	68	68	65	57	57	59	57	57	56	55	56	55	100	94	91	43	43	43	40
Achromobacter sp.	Water and Soil	A/C550	A0A0M7ISS3_9BURK	59	59	54	49	49	45	46	45	64	65	67	68	65	56	56	59	56	57	56	55	56	55	94	100	92	42	42	42	39
Achromobacter marplatensis	Soil		A0A225N4W8_9BURK	60	60	55	49	49	45	45	46	65	65	68	68	65	58	58	60	57	58	57	56	57	56	91	92	100	44	44	44	40
Alcaligenes faecalis	Environmental opportunistic pathogen		A0A222ZY98_ALCFA	42	43	41	40	40	39	40	38	42	42	43	42	41	38	39	40	39	40	40	40	41	40	43	42	44	100	95	79	45
Alcaligenes faecalis	Environmental opportunistic pathogen		A0A0S2JU29_ALCFA	43	43	41	40	40	40	40	39	42	42	42	41	40	39	39	40	39	40	40	40	41	40	43	42	44	95	100	79	45
Alcaligenes faecalis subsp. faecalis NCIB 8687	Environmental opportunistic pathogen	A/C550	J0UKA1_ALCFA	44	44	41	41	41	39	38	38	43	43	42	43	41	40	40	43	41	40	41	41	42	41	43	42	44	79	79	100	44
Comamonas kerstersii	Environmental opportunistic pathogen		A0A1V0BCG9_9BURK	42	43	40	38	39	38	37	37	41	41	40	40	40	38	38	40	39	40	39	39	40	40	40	39	40	45	45	44	100

## Sheet: Desulfuromonas
Species	Host Environment	Operon	FusA Homologue ID	Sequence Idenity Matrix >>>
Desulfuromusa kysingii			A0A1H3YMM2_9DELT	100	49	36	37	36	38	34	33	34	34	33	28	30	37	33	37	35	34	35	35	23	22
Malonomonas rubra DSM 5091	Marine Mud	A	A0A1M6BFZ5_MALRU	49	100	36	35	36	36	33	31	33	32	35	30	30	36	33	36	36	32	31	32	23	22
Pelobacter carbinolicus (strain DSM 2380 / NBRC 103641 / GraBd1)		A	Q3A369_PELCD	36	36	100	65	53	50	38	38	40	38	39	36	35	38	37	35	38	35	36	33	22	22
Pelobacter acetylenicus	Marine and Freshwater Sediments	A	A0A1L3GJF5_PELAE	37	35	65	100	51	49	38	39	42	38	40	37	36	41	40	35	39	38	36	34	22	23
Pelobacter sp. SFB93			A0A1L3GKX1_9DELT	36	36	53	51	100	52	36	39	38	39	39	38	37	40	38	36	37	38	38	34	25	25
Desulfuromonadales bacterium C00003096			A0A1E7GRR4_9DELT	38	36	50	49	52	100	39	40	41	42	42	38	40	43	40	38	39	39	38	37	23	24
Desulfuromonas sp.			A0A2N6E1D8_9DELT	34	33	38	38	36	39	100	53	45	40	42	36	34	38	39	35	36	36	36	36	23	21
Geothermobacter sp. EPR-M			A0A1X0Y359_9DELT	33	31	38	39	39	40	53	100	49	42	41	38	38	39	40	37	37	37	39	34	22	20
Geothermobacter sp. EPR-M			A0A2N6EE77_9DELT	34	33	40	42	38	41	45	49	100	45	43	39	36	40	40	35	37	34	37	35	23	21
Deltaproteobacteria bacterium HGW-Deltaproteobacteria-4			A0A2N2FXQ5_9DELT	34	32	38	38	39	42	40	42	45	100	43	42	37	38	38	33	35	34	36	33	24	25
Desulfatibacillum alkenivorans DSM 16219			A0A1M6NA37_9DELT	33	35	39	40	39	42	42	41	43	43	100	40	37	38	36	35	34	37	37	35	23	22
Desulfoluna spongiiphila	Marine Sponge Aerobic		A0A1G5HAA5_9DELT	28	30	36	37	38	38	36	38	39	42	40	100	36	36	36	32	32	34	34	31	21	21
Geoalkalibacter ferrihydriticus			A0A1G9PED9_9DELT	30	30	35	36	37	40	34	38	36	37	37	36	100	34	34	32	32	31	33	32	21	23
Desulfuromonas sp.			A0A2N6FCM6_9DELT	37	36	38	41	40	43	38	39	40	38	38	36	34	100	48	41	41	38	40	37	24	23
Desulfuromonas sp. DDH964	Anoxic Deep Subsurface Brine	A	A0A143B5F9_9DELT	33	33	37	40	38	40	39	40	40	38	36	36	34	48	100	39	41	38	38	35	22	21
Desulfuromonas sp.			A0A2N6EQB5_9DELT	37	36	35	35	36	38	35	37	35	33	35	32	32	41	39	100	56	35	37	35	26	23
Desulfuromonas sp.			A0A2J6J8J3_9DELT	35	36	38	39	37	39	36	37	37	35	34	32	32	41	41	56	100	37	36	35	25	22
Desulfuromonas sp.			A0A1W9UA07_9DELT	34	32	35	38	38	39	36	37	34	34	37	34	31	38	38	35	37	100	59	40	23	21
Desulfuromonas sp.			A0A2N6EPH5_9DELT	35	31	36	36	38	38	36	39	37	36	37	34	33	40	38	37	36	59	100	40	24	24
Desulfuromonas sp.			A0A2N6FGF4_9DELT	35	32	33	34	34	37	36	34	35	33	35	31	32	37	35	35	35	40	40	100	24	22
Acinetobacter pragensis	Soil and Water	A	A0A151Y3J4_9GAMM	23	23	22	22	25	23	23	22	23	24	23	21	21	24	22	26	25	23	24	24	100	41
Acinetobacter sp. ANC 4945			A0A1T1H717_9GAMM	22	22	22	23	25	24	21	20	21	25	22	21	23	23	21	23	22	21	24	22	41	100

## Sheet: Acinetobacter
Species	Host Environment	Operon	FusA Homologue ID	Sequence Idenity Matrix >>>
Acinetobacter bouvetii DSM 14964 = CIP 107468	Activated Sludge	A	N9DRM7_9GAMM	100	65	45	42	39	38	41	38	37	37	37	37	38	38	38	39	37	41	41	36
Acinetobacter equi	Horse Feces	A	A0A0N9W145_9GAMM	65	100	44	42	39	40	40	39	38	38	37	37	38	38	38	35	35	39	38	35
Acinetobacter sp. NIPH 713		A	N9KRU7_9GAMM	45	44	100	43	42	44	42	43	43	44	41	41	43	41	39	38	36	42	42	37
Acinetobacter sp. ANC 3813			A0A241VYJ3_9GAMM	42	42	43	100	72	58	55	54	41	42	43	43	42	39	40	37	36	42	39	35
Acinetobacter sp. SFD			A0A178GIC0_9GAMM	39	39	42	72	100	58	57	53	41	41	42	41	42	38	41	35	35	39	40	34
Acinetobacter sp. Ver3	High Altitude Adean Lake	A	A0A031LRY4_9GAMM	38	40	44	58	58	100	52	54	41	41	42	41	42	39	41	37	36	41	38	34
Acinetobacter indicus CIP 110367		A	V2VLV2_9GAMM	41	40	42	55	57	52	100	48	42	42	42	42	42	36	38	36	34	38	38	35
Acinetobacter sp. ANC 4169			A0A1Y3CR06_9GAMM	38	39	43	54	53	54	48	100	40	40	42	42	40	37	41	39	37	42	41	35
Acinetobacter lwoffii NCTC 5866 = CIP 64.10 = NIPH 512			V2Q548_ACILW	37	38	43	41	41	41	42	40	100	94	69	68	70	52	49	36	36	38	36	31
Acinetobacter sp. CIP 102136			N9Q2S4_9GAMM	37	38	44	42	41	41	42	40	94	100	68	67	70	52	49	35	35	37	36	31
Acinetobacter gandensis			A0A1A7R6T2_9GAMM	37	37	41	43	42	42	42	42	69	68	100	89	75	51	54	36	35	38	37	31
Acinetobacter sp. ANC 5054			A0A241VL49_9GAMM	37	37	41	43	41	41	42	42	68	67	89	100	73	50	52	37	36	39	38	31
Acinetobacter lwoffii NCTC 5866 = CIP 64.10 = NIPH 512		A	N9FQR9_ACILW	38	38	43	42	42	42	42	40	70	70	75	73	100	54	49	37	37	39	37	32
Acinetobacter schindleri CIP 107287		A	N8Z4Y1_9GAMM	38	38	41	39	38	39	36	37	52	52	51	50	54	100	47	33	33	35	34	30
Acinetobacter sp. ANC 5600			A0A1T1GWQ5_9GAMM	38	38	39	40	41	41	38	41	49	49	54	52	49	47	100	34	35	38	37	31
Acinetobacter sp. ANC 4169			A0A1Y3CX79_9GAMM	39	35	38	37	35	37	36	39	36	35	36	37	37	33	34	100	68	52	44	37
Acinetobacter bohemicus ANC 3994	Soil and Water	A	N8NWQ8_9GAMM	37	35	36	36	35	36	34	37	36	35	35	36	37	33	35	68	100	52	43	37
Acinetobacter sp. ANC 3832			A0A241WLZ0_9GAMM	41	39	42	42	39	41	38	42	38	37	38	39	39	35	38	52	52	100	48	38
Acinetobacter qingfengensis			A0A1E7RF40_9GAMM	41	38	42	39	40	38	38	41	36	36	37	38	37	34	37	44	43	48	100	41
Moraxella cuniculi DSM 21768			A0A1N7DQV0_9GAMM	36	35	37	35	34	34	35	35	31	31	31	31	32	30	31	37	37	38	41	100

## Sheet: Helicobacter
Species	Host Environment	Operon	FusA Homologue ID	Sequence Idenity Matrix >>>
Helicobacter bilis		A	A0A099V9S5_9HELI	100	93	91	83	60	50	55	53	42	46	47	43	44	46	43	44	45	41	41
Helicobacter bilis ATCC 43879	Human Poo	A	C3XEI5_9HELI	93	100	92	84	60	50	56	52	42	46	46	43	44	45	43	44	44	41	40
Helicobacter trogontum	Rat Intestine	A	A0A099VNH4_9HELI	91	92	100	88	60	51	55	54	42	46	47	43	44	46	44	44	45	42	41
Helicobacter trogontum	Rat Intestine		A0A099VDF5_9HELI	83	84	88	100	61	52	56	53	43	46	47	43	44	46	44	44	45	42	41
Helicobacter saguini	Tamarin Monkey Intestine	A	A0A099BHJ2_9HELI	60	60	60	61	100	50	58	55	44	47	46	42	43	47	43	43	44	42	40
Helicobacter saguini	Tamarin Monkey Intestine	A	A0A099B9I5_9HELI	50	50	51	52	50	100	52	45	39	43	42	40	40	42	40	40	42	39	38
Helicobacter saguini	Tamarin Monkey Intestine	A	A0A099BHJ9_9HELI	55	56	55	56	58	52	100	50	42	44	44	43	43	44	42	43	42	40	41
Helicobacter macacae MIT 99-5501	Resus Monkey	A	V8C868_9HELI	53	52	54	53	55	45	50	100	42	45	46	40	41	44	41	42	44	42	41
Helicobacter macacae MIT 99-5501	Resus Monkey	A	V8C884_9HELI	42	42	42	43	44	39	42	42	100	53	48	38	38	41	38	38	39	37	37
Helicobacter sp. CLO-3		A	A0A1B8J8J9_9HELI	46	46	46	46	47	43	44	45	53	100	53	40	41	43	41	41	42	39	39
Helicobacter macacae MIT 99-5501	Resus Monkey	A	V8C7J3_9HELI	47	46	47	47	46	42	44	46	48	53	100	41	42	43	42	42	42	41	45
Helicobacter cinaedi CCUG 18818 = ATCC BAA-847	Enteric Disease Humans	A/C550	I7GU01_9HELI	43	43	43	43	42	40	43	40	38	40	41	100	91	65	55	55	55	49	46
Helicobacter magdeburgensis	Lab Mice Intestine	A/C550	A0A099U869_9HELI	44	44	44	44	43	40	43	41	38	41	42	91	100	67	56	56	56	50	46
Helicobacter saguini			A0A099BFT7_9HELI	46	45	46	46	47	42	44	44	41	43	43	65	67	100	58	58	62	50	50
Helicobacter typhlonius		A/C550	A0A099UEA1_9HELI	43	43	44	44	43	40	42	41	38	41	42	55	56	58	100	90	59	49	47
Helicobacter japonicus	Mice Intestine	A/C550	A0A099BER5_9HELI	44	44	44	44	43	40	43	42	38	41	42	55	56	58	90	100	59	50	47
Helicobacter fennelliae MRY12-0050	Bacterimia Patient	A/C550	T1D0M6_9HELI	45	44	45	45	44	42	42	44	39	42	42	55	56	62	59	59	100	55	49
Helicobacter macacae MIT 99-5501	Resus Monkey	A	V8CAQ8_9HELI	41	41	42	42	42	39	40	42	37	39	41	49	50	50	49	50	55	100	47
Helicobacter macacae MIT 99-5501	Resus Monkey	A	V8C7V6_9HELI	41	40	41	41	40	38	41	41	37	39	45	46	46	50	47	47	49	47	100

## Sheet: Pseudoaltermonas
Species	Host Environment	Operon	FusA Homologue ID	Sequence Idenity Matrix >>>
Idiomarina atlantica	deep sea sediment	A/C550	A0A094L0R9_9GAMM	100	49	51	44	49	44	35	34	35	34	34	34	34	35	35	35	35	34
Glaciecola sp. 33A			A0A2N1HVP6_9ALTE	49	100	46	44	44	39	32	34	35	34	33	33	33	35	34	32	33	34
Idiomarinaceae bacterium			A0A2D6I7U3_9GAMM	51	46	100	43	47	44	37	36	37	37	34	35	35	36	37	35	35	34
Idiomarina indica			A0A1G6A3V4_9GAMM	44	44	43	100	52	44	33	35	35	32	33	32	33	34	35	32	33	32
Idiomarinaceae bacterium HL-53	Extremophilic Mat Communities	TSP3/A/C550	A0A0P7ZKK8_9GAMM	49	44	47	52	100	43	37	35	35	34	34	33	33	33	34	34	35	34
Gallaecimonas xiamenensis 3-C-1	Surface seawater around Xiamen Island	TSP3/A/C550	K2JWF4_9GAMM	44	39	44	44	43	100	40	39	40	40	38	39	38	39	39	37	38	40
Shewanella sp. P1-14-1	tissue from a feeding polyp of the marine hydroid H. echinata,	Cadherin/A/C	A0A0Q0GJ23_9GAMM	35	32	37	33	37	40	100	37	37	37	36	36	37	35	38	33	34	35
Pseudoalteromonas lipolytica	Yangtze River estuary	Cadherin/A/C550	A0A0N8HKX2_9GAMM	34	34	36	35	35	39	37	100	77	72	55	56	56	53	43	37	38	39
Pseudoalteromonas shioyasakiensis	Pacific Ocean sediment.	Cadherin/A/C550	A0A167K675_9GAMM	35	35	37	35	35	40	37	77	100	74	56	56	56	53	43	38	39	38
Pseudoalteromonas sp. A601			A0A1Y5K8S1_9GAMM	34	34	37	32	34	40	37	72	74	100	55	55	55	53	43	37	39	39
Pseudoalteromonas sp. P1-25		TSP/A/C550	A0A0Q0F4P0_9GAMM	34	33	34	33	34	38	36	55	56	55	100	94	93	72	41	38	39	39
Pseudoalteromonas carrageenovora IAM 12662			A0A2K4X6L2_PSEVC	34	33	35	32	33	39	36	56	56	55	94	100	94	71	41	37	39	39
Pseudoalteromonas sp. BSi20495	Arctic sea ice	Cadherin/A/C550	G7G0G3_9GAMM	34	33	35	33	33	38	37	56	56	55	93	94	100	71	42	38	40	39
Pseudoalteromonas sp. H103	water sample	Cadherin/A/C550	A0A0W1LCH9_9GAMM	35	35	36	34	33	39	35	53	53	53	72	71	71	100	41	37	39	40
Aestuariibacter aggregatus	Yellow Sea in China	Cadherin/A/C550	A0A1M5M6F0_9ALTE	35	34	37	35	34	39	38	43	43	43	41	41	42	41	100	40	41	41
Alteromonas stellipolaris LMG 21856	seawater	Cadherin/A/C550	A0A0S1YFU1_9ALTE	35	32	35	32	34	37	33	37	38	37	38	37	38	37	40	100	59	48
Alteromonas macleodii	marine bacterium		A0A2K9INC4_ALTMA	35	33	35	33	35	38	34	38	39	39	39	39	40	39	41	59	100	51
Pseudoalteromonas phenolica	marine bacterium	TSP3/A/C550	A0A0S2K303_9GAMM	34	34	34	32	34	40	35	39	38	39	39	39	39	40	41	48	51	100

[truncated: 15 more sheets: Caulobacter, Marinobacter, Marinomonas, Pseudoalteromonas, Duganella, Nitrincola, Vibrio, Desulfomicrobium, Rhodovulum, Taylorella, Thalassospira, Sulfurospirillum, Agrobacterium, Pseudovibrio, No Group]
