# Supplementary material for: Protease-associated import systems are widespread in Gram-negative bacteria
Source: PLoS Genet. 2019 Oct 15;15(10):e1008435. doi: 10.1371/journal.pgen.1008435 (PMC6793856; doi:10.1371/journal.pgen.1008435)
Supplement: S2 Table — (XLSX) [file pgen.1008435.s009.xlsx]

## Sheet: Sheet2
	YddB	PqqL Full Length	PqqL Domain 1
Data Collectiona
Space Group	P41212	P43212	P21
Cell Dimensions
a, b, c (Å)	76.52, 76.52, 417.75	98.67, 98.67, 230.81	71.07, 84.44, 92.07
α, β, γ (°)	90, 90, 90	90, 90, 90	90, 102.24, 90
Wavelength	0.9763	0.9763	0.9763
Resolution (Å)	47.92-2.40 (2.48-2.40)	44.13-2.60 (2.72-2.60)	21.36-2.00 (2.04-2.00)
Rmerge	21.9 (196.1)	35.5 (633.8)	34.3 (194.1)
Rpim	7.2 (62.2)	4.4 (89.4)	9.9 (74.4)
I/s(I)	6.0 (1.5)	25.1 (1.6)	14.4 (1.7)
CC(1/2)	0.991 (0.722)	0.999 (0.542)	0.998 (0.610)
Completeness (%)	99.6 (99.9)	100.0 (100.0)	99.8 (99.0)
Redundancy	10.4 (10.7)	125.2 (96.9)	22.3 (15.1)
No. reflection	49176 (4454)	36058 (4290)	71853 (4575)
Refinement statistics
Rwork/Rfree	21.6/24.5	19.9/24.5	19.4/23.5
No. atoms	6490	7238	8028
Protein	6060	7164	7593
Ligand / ions	154	3	17
R.m.s deviations
Bond lengths (Å)	0.01	0.009	0.009
Bond angles (°)	1.16	1.08	1.02
Ramachandran Plot
Favored/Allowed/Outliers (%)	97/3/0	97/3/0	98/2/0
a Values in parentheses are for highest-resolution shell.
Data from one crystal was collected for each structure
