# Supplementary material for: Protease-associated import systems are widespread in Gram-negative bacteria
Source: PLoS Genet. 2019 Oct 15;15(10):e1008435. doi: 10.1371/journal.pgen.1008435 (PMC6793856; doi:10.1371/journal.pgen.1008435)
Supplement: S4 Table — (XLSX) [file pgen.1008435.s011.xlsx]

## Sheet: PqqL
	Substrate	Km (mM)	kcat (s-1)	kcat/ Km (M-1s-1)
	VAR	16.12	1.1 x 10-2	6.97 x 102
FusC	AAR	23.48	1.1 x 10-2	5.0 x 102
	AAK	20.76	8.3 x 10-3	4.0 x 102
	FYA	5.4	2.5 x 10-3	4.72 x 102
PqqL	YFA	34.77	1.3 x 10-3	0.38 x 102
	YYA	8	2.0 x 10-3	2.6 x 102
