# Supplementary material for: Protease-associated import systems are widespread in Gram-negative bacteria
Source: PLoS Genet. 2019 Oct 15;15(10):e1008435. doi: 10.1371/journal.pgen.1008435 (PMC6793856; doi:10.1371/journal.pgen.1008435)
Supplement: S5 Table — (XLSX) [file pgen.1008435.s012.xlsx]

## Sheet: Sheet1
	PqqL
Data-collection parameters
Instrument	Australian Synchrotron SAXS/WAXS
Beam geometry	250 µm × 25 µm
Wavelength (Å)	1.0322
q range (Å-1)	0.01 – 0.51
Temperature (K)	283
Structural Parameters
I(0) (cm-1) [From P(r)]	0.14
Rg (Å) [From P(r)]	41.11
I(0) (cm-1) [From Guinier]	0.14
Rg (Å) [From Guinier]	41.07
Dmax [From Guinier]	137.82
Porod volume estimate (Å3)	207000
Dry volume calculated from sequence (Å3)	123104
Molecular-mass determination
Partial specific volume (cm3g-1)	0.07425
Contrast (Delp x 1010 cm-2)	2.81
Molecular mass Mr [from Bayesian Inference]	113650
Calculated monomeric Mr from sequence	101746
Software employed
Primary data reduction
Data processing	ATSAS
Ab initio analysis	DAMMIF
Validation and averaging	DAMAVER
Rigid-body modelling	N/A
Computation of model intensities	CRYSOL
Three-dimensional graphics representations	PyMOL
