# Supplementary material for: Protease-associated import systems are widespread in Gram-negative bacteria
Source: PLoS Genet. 2019 Oct 15;15(10):e1008435. doi: 10.1371/journal.pgen.1008435 (PMC6793856; doi:10.1371/journal.pgen.1008435)
Supplement: S6 Table — (XLSX) [file pgen.1008435.s013.xlsx]

## Sheet: Sheet1
Primer Name	Sequence (5'-3')	Purpose
YddB NcoI F	CCATCCCATGGGTGATGACAAAAACATGTACATGCATTT	YddB cloning into pET20bMod
YddB XhoI R	GCATCCTCGAGTTAAAATTTCATGCTGACATCAAGCC	YddB cloning into pET20bMod
PqqL NcoI F	CCATCCCATGGGTGCCTTACCGCAGGATGAAAAG	PqqL cloning into pET20bMod
PqqL NcoI R	GCATCCTCGAGTTATTTTGGCAATAATACTCCGGTATAA	PqqL cloning into pET20bMod
YddB KO F	CGTATTCATGATCACGATCGCT	For amplification of YddB KO cassette
YddB KO R	TCATATGTTCTACAAAATGAGC	For amplification of YddB KO cassette
PqqL KO F	GGGTAAGACGAATGCGCAATACA	For amplification of PqqLKO cassette
PqqL KO R	GAATTCTGTGTGGAGGTAAGGTGT	For amplification of PqqL KO cassette
Strain or plasmid	Relevant genotype and description	Reference or source
Escherichia coli BW25113	F-, DE(araD-araB)567, lacZ4787(del)::rrnB-3, LAM-, rph-1, DE(rhaD-rhaB)568, hsdR514	Baba et. al. 2006
Escherichia coli CFT073	-	Guyer et. al. 1998
Escherichia coli C41 DE3	-	Miroux and Waker 1996
pET20bYddB	pET20b + YddB -minus signal peptide ligated at NcoI/XhoI sites	This Study
pET20bPqqL	pET20b + PqqL -minus signal peptide ligated at NcoI/XhoI sites	This Study
