# Supplementary material for: Protease-associated import systems are widespread in Gram-negative bacteria
Source: PLoS Genet. 2019 Oct 15;15(10):e1008435. doi: 10.1371/journal.pgen.1008435 (PMC6793856; doi:10.1371/journal.pgen.1008435)
Supplement: S7 Table — (XLSX) [file pgen.1008435.s014.xlsx]

## Sheet: BW25113
	Replicate 1			Replicate 2			Replicate 3
	Raw Intensity			Raw Intensity			Raw Intensity
	PqqL	SurA		PqqL	SurA		PqqL	SurA
LB	136.021	8981.76		926.77	4942.05		326.92	6640.71
100	1319.77	8674.47		5249.76	7404.76		3953.15	8103.71
200	1973.43	10988.7		8628.71	7737.76		8558.71	9072.78
U	744.234	10915.5		5563.18	7497.71		3243.03	9294.3
	PqqL Loading Adjusted	SurA Normalised		PqqL Loading Adjusted	SurA Normalised		PqqL Loading Adjusted	SurA Normalised
	166.415	0.817363		1451.04	0.638693		457.555	0.714493
	1671.87	0.789398		5485.85	0.956964		4533.95	0.871902
	1973.43	1		8628.71	1		8767.67	0.976167
	749.223	0.993341		5741.29	0.968977		3243.03	1
	PqqL Adjusted and Normalised			PqqL Adjusted and Normalised			PqqL Adjusted and Normalised
	0.0843277			0.168164			0.0521866
	0.847191			0.635767			0.517121
	1			1			1
	0.379656			0.66537			0.369885
	PqqL Normalised			PqqL Normalised			PqqL Normalised
	0.0689263			0.107405			0.0381973
	0.668771			0.608406			0.461887
	1			1			1
	0.377128			0.644728			0.378916

## Sheet: CFT073
	Replicate 1			Replicate 2			Replicate 3
	Raw Intensity			Raw Intensity			Raw Intensity
	PqqL	SurA		PqqL	SurA		PqqL	SurA
LB	146.607	6065.52		143.607	4463.88		489.421	7454.52
100	1376.48	7514.18		5728.23	4530.59		3540.04	10381.2
200	3946.74	8619		8135.83	3566.52		5289.32	9934.9
U	837.749	7177.69		7951.12	3183.1		5543.76	6016.71
	PqqL Loading Adjusted	SurA Normalised		PqqL Loading Adjusted	SurA Normalised		PqqL Loading Adjusted	SurA Normalised
	208.326	0.703738		143.607	1		681.566	0.718083
	1578.86	0.871815		5643.88	1.01494		3540.04	1
	3946.74	1		10182.9	0.798972		5526.9	0.957014
	1005.97	0.832775		11150.4	0.71308		9565.13	0.57958
	PqqL Adjusted and Normalised			PqqL Adjusted and Normalised			PqqL Adjusted and Normalised
	0.0527844			0.0128791			0.0712552
	0.400043			0.50616			0.370099
	1			0.913229			0.577818
	0.254887			1			1
	PqqL Normalised			PqqL Normalised			PqqL Normalised
	0.0371464			0.0176512			0.0882831
	0.348763			0.704074			0.638564
	1			1			0.954104
	0.212264			0.977297			1

## Sheet: Localisation
	Exposure 1					Exposure 2					Exposure 3					Exposure 4
	PqqL	SurA	YtfP	BamA		PqqL	SurA	YtfP	BamA		PqqL	SurA	YtfP	BamA				BamA
Whole Cells	5829.68	848.991	8378.4	0		9569.69	2578.13	9614.17	92.728		OE	6788.52	OE	804.134				115.849
Outer Envelope	13703.6	7307.28	0	534.92		22018	13693.1	0	1027.94		OE	18951.2	OE	5851				2650.57
Periplasmic	10342.5	7662.57	0	0		24440.7	14617.6	0	0		OE	18703.2	OE	1140.48				253.213
Outer Membrane	694.569	0	0	2710.18		2058.68	0	0	4090.43		OE	914.991	OE	13027.1				8440.35
	PqqL	SurA	YtfP	BamA										BamA				BamA
Whole Cells	0.425414	0.110797	1	0			0.176372					0.36296		0.0617278				0.0137256
Outer Envelope	1	0.953633	0	0.197374			0.93676					1.01326		0.449141				0.314036
Periplasmic	0.754734	1	0	0			1					1		0.0875465				0.0300003
Outer Membrane	0.0506853	0	0	1			0					0.0489216		1				1
